# Supplementary material for: Relationship of spirituality, health engagement, health belief and attitudes toward acceptance and willingness to pay for a COVID-19 vaccine
Source: PLoS One. 2022 Oct 12;17(10):e0274972. doi: 10.1371/journal.pone.0274972 (PMC9555617; doi:10.1371/journal.pone.0274972)
Supplement: S1 Data — (XLSX) [file pone.0274972.s002.xlsx]

## Sheet: Vaksin COVID kirim
Gender	Education	Marital Status	Income	Geographical_Region	Urbanicity	Incomeimpact	HE1Cat	HE2Cat	HE3Cat	HE4Cat	HE5Cat	HE6Cat	AT1Cat	AT2Cat	PSU1Cat	PSU2Cat	PSU3Cat	PSE1Cat	PSE2Cat	PSE3Cat	PBE1Cat	PBE2Cat	PBE3Cat	PBA1_Versa	PBA2_Versa	PBA3_Versa	SpritualCat2	acceptence	Willigness
1	1	1	1	1	1	1	1	1	1	1	1	1	1	1	1	1	1	1	1	1	1	1	1	4	4	4	1	3	1
2	2	2	2	1	2	2	1	1	1	1	1	1	1	1	1	1	1	1	1	1	1	1	1	4	5	4	1	3	3
1	2	1	1	1	2	2	1	1	1	1	1	1	1	1	1	1	1	1	1	1	1	1	1	6	6	6	1	2	3
2	1	1	1	1	2	2	1	1	1	1	1	1	1	1	1	1	1	1	1	1	1	1	1	6	6	6	1	3	2
1	2	1	3	1	2	1	2	2	2	2	2	2	1	2	2	2	2	2	2	2	1	1	1	3	2	3	2	4	4
1	2	1	2	3	2	1	2	2	2	2	2	2	1	2	2	2	2	2	2	2	1	1	1	3	3	3	2	4	4
1	2	2	2	1	1	2	2	2	2	2	2	2	1	2	2	2	2	2	2	2	2	2	2	3	2	3	2	5	5
1	2	2	2	2	2	1	2	2	2	2	2	2	1	2	2	2	2	2	2	2	1	1	1	3	3	3	2	4	4
2	2	2	2	1	1	1	1	1	1	1	1	1	2	1	1	1	1	1	1	1	1	1	1	3	4	4	1	3	3
2	2	1	3	1	2	1	1	1	1	1	1	1	1	1	1	1	1	1	1	1	1	1	1	4	4	3	1	3	1
1	2	1	3	1	2	1	1	1	1	1	1	1	1	1	1	1	1	1	1	1	1	1	1	4	4	4	1	3	2
1	1	1	2	1	2	1	2	2	2	2	2	2	1	2	2	2	2	2	2	2	1	1	1	3	3	4	2	4	1
2	2	1	1	1	1	2	2	2	2	2	2	2	1	2	2	2	2	2	2	2	1	1	2	2	3	4	2	4	3
1	2	2	4	1	1	1	2	2	2	2	2	2	1	2	2	2	2	2	2	2	1	1	1	3	3	3	2	4	1
1	2	1	3	1	2	2	2	2	2	2	2	2	1	1	2	2	2	2	2	2	1	1	1	3	3	3	2	4	2
1	2	1	2	1	2	1	2	2	2	2	2	2	1	2	2	2	2	2	2	2	1	1	1	2	3	3	2	5	3
1	2	2	2	1	2	2	2	2	2	2	2	2	1	2	2	2	2	2	2	2	2	2	2	2	3	3	2	5	3
1	2	2	3	1	2	2	1	1	1	1	1	1	1	1	1	1	1	1	1	1	1	1	1	4	4	4	1	3	4
1	2	2	2	1	1	2	2	2	2	2	2	2	1	2	2	2	2	2	2	2	1	1	1	3	3	4	1	4	3
1	2	1	3	1	2	2	2	2	2	2	2	2	1	2	2	2	2	2	2	2	1	1	1	3	3	4	2	4	4
2	2	2	4	1	2	1	2	2	2	2	2	2	1	2	2	2	2	2	2	2	2	2	2	4	2	4	2	5	3
2	2	2	1	1	2	1	2	2	2	2	2	2	1	2	1	1	1	1	1	1	1	1	1	3	2	2	2	5	2
2	2	2	1	3	2	1	2	2	2	2	2	2	1	2	2	2	2	2	2	2	1	1	1	3	3	3	2	5	1
1	2	1	3	1	1	2	2	2	2	2	2	2	1	2	2	2	2	2	2	2	1	1	1	3	2	4	2	4	3
1	2	2	2	1	1	1	2	2	2	2	2	2	1	2	2	2	2	2	2	2	2	2	2	3	3	4	2	5	3
1	1	1	1	1	1	2	2	2	2	2	2	2	1	2	2	2	2	2	2	2	1	1	1	2	2	6	2	4	2
2	2	2	3	1	1	2	2	2	2	2	2	2	1	2	2	2	2	2	2	2	1	1	1	3	1	2	2	4	4
2	2	2	1	1	2	2	2	2	2	2	2	2	1	2	1	2	2	1	2	1	1	1	1	3	3	6	2	4	1
2	1	2	1	1	1	2	2	2	2	2	2	2	1	2	2	2	1	2	2	1	1	1	1	3	3	4	2	4	2
2	2	1	2	1	2	2	2	2	2	2	2	2	1	2	2	2	2	2	2	2	2	2	1	3	3	4	1	5	3
2	2	2	2	1	2	1	2	2	2	2	2	2	1	2	2	2	2	2	2	2	2	2	1	3	3	4	2	5	1
1	2	1	2	1	1	2	2	2	2	2	2	2	1	2	2	2	2	2	2	2	1	1	1	3	2	4	2	4	2
2	1	1	1	1	1	2	2	2	2	2	2	2	1	2	2	2	2	2	2	2	2	2	1	3	2	2	2	5	2
2	2	2	2	1	2	2	2	2	2	2	2	2	1	2	2	2	2	2	2	2	2	2	1	2	3	6	2	4	2
1	2	2	1	1	1	2	2	2	2	2	2	2	1	2	2	2	2	2	2	2	1	1	1	3	3	6	2	4	1
2	1	1	1	1	1	2	2	2	2	1	2	2	1	2	2	2	2	2	2	1	2	2	2	3	3	4	2	4	2
2	2	2	2	1	2	2	2	2	2	2	2	2	1	2	2	2	2	2	2	2	2	2	1	3	3	6	2	4	1
1	1	2	2	3	1	2	1	2	2	2	2	2	1	2	2	2	2	2	2	1	2	2	1	2	3	2	2	4	1
2	2	2	2	1	2	2	2	2	2	2	2	2	1	2	2	2	1	2	2	1	2	2	1	2	3	4	2	4	2
1	2	2	1	2	1	2	2	2	2	2	2	2	1	2	2	2	2	2	2	2	1	1	1	3	3	4	2	5	4
2	1	1	1	3	2	2	2	2	2	2	2	2	1	2	2	2	2	2	2	2	2	2	1	3	3	4	1	4	3
2	2	2	3	1	2	1	2	2	2	2	2	2	1	2	2	2	2	2	2	2	1	1	1	1	3	7	2	4	2
2	1	2	1	1	1	2	2	2	2	2	2	2	1	2	2	2	2	1	2	2	2	2	1	3	3	4	1	4	4
1	2	1	1	1	2	2	2	2	2	2	2	2	1	2	2	2	2	2	2	2	2	2	2	3	1	4	2	4	4
1	2	1	2	1	2	1	2	2	2	2	2	2	1	2	1	2	2	1	2	2	2	1	1	3	3	4	1	4	2
2	2	2	2	1	1	1	2	2	2	2	2	2	1	2	2	2	2	2	2	2	1	1	1	3	3	4	2	4	3
2	2	2	3	1	2	1	2	2	2	2	2	2	1	2	2	2	2	2	2	2	1	2	1	3	3	1	2	4	3
2	2	2	1	1	2	2	2	2	2	2	2	2	1	2	2	2	2	1	2	2	1	1	1	3	3	4	2	4	1
2	2	1	2	1	2	1	2	2	2	2	2	2	1	2	2	2	2	2	2	2	1	1	1	3	3	4	2	4	2
1	1	2	2	1	1	2	2	2	2	2	2	2	1	2	2	2	2	1	2	2	2	2	2	3	1	6	2	4	2
2	2	2	2	1	1	2	2	2	2	2	2	2	1	2	2	2	2	2	2	2	2	2	1	2	1	6	2	4	1
1	2	2	1	1	2	2	2	2	2	2	2	2	1	2	2	2	2	2	2	2	2	2	1	3	2	2	2	5	3
2	2	2	3	1	2	1	2	2	2	2	2	2	1	2	2	2	2	1	2	2	1	1	1	3	2	2	2	5	2
2	1	1	1	3	1	1	1	2	2	2	2	2	1	2	2	2	2	2	2	2	2	2	1	3	2	3	1	4	3
1	2	2	3	1	2	2	1	1	1	1	1	1	1	1	1	1	1	1	1	1	1	1	1	6	6	7	1	1	1
2	2	1	3	3	1	1	2	1	2	2	1	2	1	2	1	1	1	1	1	1	1	1	1	3	4	6	1	3	2
2	1	1	1	1	1	1	2	2	2	2	2	2	1	2	2	2	2	1	2	2	2	1	1	3	3	4	2	4	3
2	2	2	4	1	2	1	1	2	2	2	2	2	1	1	2	2	2	2	2	2	1	1	1	3	3	7	2	4	1
2	2	1	2	1	2	1	2	2	2	2	2	2	1	1	2	2	2	2	2	2	1	1	1	3	3	6	2	4	1
2	2	2	1	1	1	1	2	2	1	2	2	2	1	2	1	1	2	1	1	2	2	2	1	3	2	4	2	5	4
1	1	1	1	1	1	2	1	1	1	1	1	2	1	1	1	1	1	1	1	1	1	1	1	5	6	4	1	3	2
2	2	2	2	1	1	1	2	2	2	2	2	2	2	2	2	2	2	2	2	2	1	1	1	3	3	4	2	4	3
2	2	1	2	1	1	1	1	2	2	2	2	2	1	2	2	2	2	2	2	2	2	2	1	2	2	2	2	4	3
2	1	1	1	1	1	2	2	2	2	1	2	1	1	2	2	2	2	1	2	2	2	2	1	3	3	6	2	4	1
2	2	2	2	1	2	2	2	2	2	2	2	2	1	2	2	2	2	1	2	2	2	2	1	3	3	6	2	4	3
2	1	1	1	3	1	2	1	2	2	1	2	2	1	2	1	1	1	1	1	1	1	1	1	3	3	4	2	5	1
1	2	2	2	3	1	1	2	2	2	2	2	2	1	1	2	2	2	1	2	2	1	1	1	3	3	4	2	5	5
1	1	1	1	1	2	2	1	1	1	1	1	1	1	1	1	1	1	1	1	1	1	1	1	6	5	7	1	3	1
2	1	1	1	1	2	2	2	2	2	2	2	2	1	2	2	2	2	2	2	2	2	2	2	3	2	3	2	5	5
2	1	2	2	1	2	2	1	1	1	1	1	1	1	1	1	1	1	1	1	1	1	1	1	4	4	4	1	3	3
2	2	1	1	1	1	2	2	2	2	2	2	2	2	2	2	2	2	2	2	2	2	2	1	4	4	6	2	4	2
1	2	2	2	1	2	1	1	1	1	1	1	1	1	1	1	1	1	1	1	1	1	1	1	5	5	4	1	2	2
2	2	2	2	1	2	1	2	2	2	2	2	2	2	2	2	2	2	1	2	2	2	2	1	2	1	4	2	4	3
2	2	2	2	1	2	1	2	2	2	2	2	2	1	2	2	2	2	2	2	2	2	2	2	2	1	3	2	4	4
2	2	2	1	1	1	2	2	2	2	2	2	2	1	1	2	2	2	2	2	2	1	1	1	3	3	6	2	4	2
2	2	2	2	1	2	1	2	2	2	2	2	2	1	1	1	1	2	1	1	2	2	2	1	3	3	1	2	4	5
1	2	2	2	1	2	1	2	2	2	1	2	2	1	2	2	2	2	1	2	1	1	1	1	3	3	4	2	4	3
2	1	2	1	2	1	1	2	2	2	2	2	2	1	1	2	2	2	1	2	1	1	1	1	2	2	6	2	4	1
2	1	1	2	1	1	1	2	2	1	1	2	2	2	2	2	2	2	2	2	2	1	1	1	2	2	4	2	4	1
2	1	1	1	3	2	1	2	2	2	1	2	2	1	2	2	2	2	1	2	1	2	2	1	2	2	4	2	4	3
1	2	1	2	1	2	1	1	1	1	2	1	1	1	1	1	1	1	1	1	1	1	2	1	4	6	2	1	3	3
2	2	2	2	1	1	1	2	1	2	1	1	2	1	1	1	1	1	1	1	1	1	1	1	4	4	4	1	3	3
2	1	1	1	1	1	2	1	2	1	2	2	2	1	2	2	2	2	1	2	1	2	2	1	1	3	4	2	4	3
2	2	2	2	1	2	1	2	2	2	2	2	2	1	2	2	2	2	1	2	1	2	2	1	4	2	4	2	4	4
2	2	1	2	1	1	2	1	1	1	2	1	1	1	1	1	1	1	1	1	1	1	1	1	6	6	6	1	1	1
2	1	1	1	3	2	2	2	2	2	2	2	2	1	2	2	2	2	2	2	2	2	2	1	6	4	4	2	5	3
2	2	2	2	1	1	1	2	2	2	2	2	2	1	2	2	2	2	2	2	2	2	2	1	2	1	2	2	4	4
1	2	2	2	1	2	1	2	2	2	2	2	2	1	1	2	2	2	2	2	2	1	1	1	4	4	4	2	4	3
2	2	2	2	1	2	2	2	2	2	2	2	2	1	2	2	2	2	1	2	1	2	2	2	4	2	2	2	4	4
2	2	2	2	1	1	2	1	1	2	1	1	2	1	1	1	1	1	1	1	1	1	1	1	4	2	4	1	3	3
2	2	2	2	3	2	1	2	2	2	2	2	2	1	2	2	2	2	2	2	2	1	1	1	4	2	4	2	4	2
2	2	2	2	1	2	2	2	2	2	1	2	2	1	1	2	2	2	2	2	2	2	2	1	4	2	2	1	4	4
2	2	2	2	1	1	1	2	2	2	2	2	2	1	2	2	2	2	1	2	1	2	2	1	4	3	3	2	4	3
2	2	1	1	3	1	1	2	2	1	2	2	2	1	2	2	2	2	2	2	2	2	2	1	2	3	2	2	5	5
2	2	1	1	1	1	2	2	2	2	2	2	2	1	2	2	2	2	2	2	2	1	1	1	4	2	4	2	4	3
1	2	2	3	1	2	1	2	2	2	2	2	2	1	2	2	2	2	2	2	2	1	2	1	6	7	7	2	4	2
1	2	2	2	1	2	1	2	2	2	1	1	2	1	1	2	2	2	2	2	2	1	2	1	4	4	4	2	4	3
1	2	2	3	1	2	1	2	2	2	1	2	2	1	2	2	2	2	2	2	2	2	2	1	6	3	3	2	4	2
1	2	2	1	1	1	1	2	2	2	2	2	2	1	2	2	2	2	2	2	2	2	2	1	2	3	3	2	4	3
2	2	2	2	1	2	1	2	2	1	2	2	2	1	2	2	2	2	2	2	2	2	2	2	3	3	4	2	4	3
2	2	2	2	1	2	1	2	2	1	2	2	2	1	2	2	2	2	2	2	2	2	2	2	3	3	4	2	4	3
1	2	2	4	1	2	1	2	2	2	2	2	2	1	2	1	2	2	2	2	2	2	2	2	2	1	1	2	4	4
2	2	2	2	1	2	1	1	2	2	2	2	2	1	2	2	2	2	2	2	1	2	1	1	3	4	1	2	5	5
2	2	1	1	3	1	2	2	2	2	2	2	2	1	1	1	2	2	1	2	2	2	1	1	4	3	4	2	4	2
1	2	2	2	2	2	1	2	2	2	2	2	2	1	1	1	2	2	1	2	2	1	1	2	3	2	2	1	4	1
2	2	2	2	1	1	2	2	2	1	2	2	2	1	2	2	2	2	2	2	2	2	2	2	3	3	3	2	5	5
2	2	2	4	1	2	1	1	1	2	1	1	1	1	2	1	1	1	1	1	1	1	1	1	3	2	2	1	3	3
2	1	1	1	1	1	2	2	1	2	2	1	2	1	1	1	1	1	1	1	1	1	1	1	2	6	6	1	3	2
1	2	1	1	2	2	1	2	2	2	2	2	2	1	2	2	2	2	2	2	2	2	2	1	3	1	1	2	4	5
1	2	2	2	1	2	1	2	2	2	1	2	2	1	2	2	2	2	2	2	2	2	2	1	4	3	3	2	5	2
2	2	2	2	1	2	2	2	2	2	2	2	2	2	2	2	2	2	2	2	2	2	2	2	3	3	6	2	4	3
2	2	2	1	1	1	2	2	2	2	2	2	2	1	1	2	2	2	2	2	2	1	1	2	4	3	6	2	4	3
1	2	2	1	1	2	2	2	2	2	2	2	2	1	2	2	2	2	2	2	2	2	2	2	3	2	2	2	5	1
2	2	1	1	1	1	1	2	2	2	1	2	2	1	2	2	2	2	1	1	1	1	1	1	4	3	4	2	4	3
1	2	2	2	1	1	1	2	2	2	2	2	2	1	2	2	2	2	2	2	2	2	2	1	2	3	4	2	5	3
2	2	2	1	1	2	1	2	2	2	2	2	2	1	2	1	2	1	1	2	2	1	2	1	3	3	7	2	4	1
2	2	2	3	1	2	1	2	2	2	2	2	2	1	1	2	2	2	1	1	1	1	1	1	4	3	3	2	4	3
2	2	2	1	1	1	2	2	2	2	2	2	2	1	2	2	2	2	2	2	2	2	2	1	3	3	6	2	4	3
2	2	2	2	1	1	1	2	2	2	2	2	2	1	1	2	2	2	2	2	2	1	1	1	3	3	6	2	4	2
1	2	1	1	1	2	2	2	2	2	2	2	2	1	2	2	2	2	2	2	2	2	2	1	3	3	2	2	5	3
2	2	1	1	1	1	2	2	2	2	2	2	2	1	2	2	2	2	2	2	2	2	2	1	2	1	2	2	4	2
2	2	1	1	1	1	1	2	2	2	2	2	2	1	1	2	2	2	2	2	2	2	1	1	4	3	4	2	4	3
1	2	1	1	1	2	1	2	2	2	2	2	2	1	2	2	2	2	2	2	2	2	2	1	4	3	3	2	4	3
1	2	2	2	1	2	2	2	2	2	2	2	2	1	1	2	2	2	2	2	2	1	1	1	4	3	6	2	4	1
1	2	2	2	1	1	1	2	2	2	2	2	2	1	2	2	2	2	2	2	2	2	2	1	3	3	6	2	4	3
2	2	1	1	1	1	2	2	2	1	2	2	2	1	2	2	2	2	2	2	2	2	2	1	2	3	6	2	4	3
2	2	1	1	1	1	2	2	2	2	2	2	2	1	1	2	2	2	2	2	2	1	1	1	3	3	4	2	4	3
2	2	1	1	1	2	1	2	2	2	2	2	2	1	2	2	2	2	2	2	2	1	1	1	4	3	4	2	4	1
1	2	1	1	1	2	1	2	2	2	2	2	2	1	2	2	2	2	2	2	2	2	2	2	2	3	6	2	5	4
2	2	1	1	1	2	1	2	2	1	2	2	2	2	1	2	2	2	2	2	2	1	1	1	4	2	2	2	4	2
2	2	2	2	1	2	2	1	2	1	2	2	2	1	2	2	2	1	2	2	1	1	1	1	4	2	4	2	4	2
1	2	2	2	1	1	2	2	2	2	2	2	2	1	2	2	2	2	2	2	2	2	2	1	2	2	2	2	4	4
2	2	1	1	1	2	1	1	2	2	1	1	2	1	2	1	2	2	2	2	2	2	2	1	4	4	4	2	4	3
2	2	2	2	1	2	2	1	2	2	2	2	2	1	1	2	1	1	2	1	1	1	1	1	2	2	1	2	4	2
2	2	1	1	1	2	1	2	1	2	1	2	2	1	2	1	1	1	2	2	2	2	1	1	4	2	2	2	4	3
2	2	1	1	1	2	2	2	2	2	2	2	2	1	2	2	2	2	2	2	2	2	2	1	4	3	4	2	4	2
2	2	1	1	1	1	1	2	2	2	2	2	2	2	2	2	2	2	2	2	2	2	2	2	4	3	3	2	4	3
1	2	2	2	1	2	1	2	2	2	2	2	2	2	2	2	2	2	2	2	2	1	2	1	3	1	4	2	4	3
1	2	2	4	1	1	2	2	2	2	2	2	2	2	1	2	2	2	2	2	2	2	2	1	1	1	1	2	5	5
2	2	2	2	1	2	1	2	2	2	2	2	2	2	2	2	2	2	2	2	2	2	2	2	3	2	3	2	4	3
2	2	2	2	1	2	1	2	2	2	2	2	2	2	1	2	2	2	2	2	2	2	2	2	3	2	3	2	4	3
2	2	2	3	1	2	2	1	2	2	1	2	2	2	2	2	2	2	2	2	2	2	2	1	4	3	6	2	4	4
2	2	1	1	3	1	2	2	2	2	2	2	2	2	1	2	2	2	2	2	2	1	2	1	2	3	6	2	4	1
2	2	1	1	1	1	2	2	2	2	2	2	2	2	1	2	2	2	2	2	2	1	1	1	3	3	3	2	4	3
2	2	2	2	1	1	1	2	2	2	1	2	2	2	2	2	2	2	2	2	2	2	2	1	3	3	2	2	4	4
2	2	1	2	1	2	2	1	2	1	2	2	2	2	2	2	2	2	2	2	2	1	1	1	4	2	2	1	4	4
2	2	2	3	1	1	2	2	2	2	2	2	2	1	2	2	2	2	2	2	2	2	2	1	3	3	6	2	4	3
2	2	1	2	1	2	1	1	2	1	2	2	1	1	2	2	2	2	2	2	2	1	2	1	4	2	2	2	4	2
2	2	1	1	1	2	1	2	2	2	2	2	2	1	2	2	2	2	2	2	2	1	1	1	3	3	4	2	4	3
2	2	2	2	1	2	2	1	2	1	1	2	2	1	2	2	2	2	2	2	2	2	2	1	4	2	2	2	4	3
2	2	2	2	1	1	2	1	2	1	2	2	2	1	2	2	2	2	2	2	2	1	2	1	2	2	2	2	5	3
2	2	1	1	1	1	1	2	2	2	2	2	2	1	2	1	2	2	2	2	2	1	1	1	4	3	3	2	4	3
2	2	1	1	1	1	1	2	2	2	2	2	2	1	2	2	2	2	1	2	2	1	1	1	4	3	3	2	4	3
2	2	2	2	1	2	2	2	2	2	2	2	2	1	2	2	2	2	2	2	2	1	1	1	4	3	4	2	4	2
2	2	1	1	1	1	2	1	2	1	1	2	2	2	1	2	2	2	2	2	2	2	2	2	2	3	4	2	5	1
2	2	1	1	1	1	2	2	2	2	2	2	2	1	1	2	2	2	1	2	1	2	2	2	3	3	7	2	5	1
2	2	1	1	1	1	2	2	1	2	1	1	2	1	1	1	1	1	2	1	2	1	1	1	4	4	4	1	3	3
2	2	1	1	1	1	2	2	2	2	1	2	2	1	2	1	1	1	1	2	1	2	2	2	2	1	2	2	4	1
1	2	1	2	3	2	2	2	1	1	2	2	2	1	1	1	1	1	1	1	1	1	1	1	2	7	7	1	3	2
2	2	1	1	1	1	1	1	2	1	2	2	2	1	1	2	2	2	1	1	1	1	2	1	3	3	7	2	4	1
2	2	1	1	1	2	2	2	2	2	2	2	2	1	1	2	2	2	1	1	1	2	2	2	3	3	4	2	4	1
2	2	1	1	1	1	1	1	1	2	1	1	2	1	1	1	1	1	1	1	1	2	1	1	4	6	4	1	3	3
2	2	1	1	2	2	1	2	2	2	1	2	2	1	2	2	2	2	1	1	1	2	2	1	2	3	3	2	4	2
2	2	1	1	2	1	1	2	2	2	2	2	2	1	2	2	2	2	2	2	2	2	2	2	3	1	1	2	5	4
1	2	2	2	1	1	1	2	2	2	2	2	2	1	2	2	2	2	1	1	1	2	2	2	2	3	6	2	5	3
2	2	1	1	1	1	2	2	2	2	2	2	2	1	2	2	2	2	2	1	2	2	2	1	4	3	6	1	4	3
1	2	1	1	1	1	1	2	2	2	1	2	2	1	2	2	2	2	2	1	2	2	2	1	4	3	6	1	4	3
2	2	2	2	1	1	1	2	2	2	2	2	2	1	2	2	2	2	1	1	2	1	1	1	3	4	4	2	4	1
2	2	2	1	1	2	1	1	2	2	2	2	2	1	1	2	2	2	2	1	2	1	1	1	2	2	2	2	4	1
2	2	1	1	1	1	2	2	2	2	2	2	2	1	2	2	2	2	1	1	2	2	2	1	4	1	2	2	5	5
2	2	1	1	1	1	2	1	2	1	1	2	2	1	1	2	2	2	1	2	2	2	2	1	3	3	4	2	5	5
1	2	1	1	1	1	1	2	2	1	1	2	2	1	1	2	2	2	2	2	2	1	1	1	3	3	4	2	4	2
1	2	1	1	1	1	2	2	2	2	2	2	2	1	2	2	1	2	2	1	2	1	1	1	3	3	4	2	4	2
2	2	2	2	3	2	2	1	2	2	1	2	2	1	2	2	2	2	2	2	2	2	2	1	3	3	4	2	4	2
2	2	1	1	1	1	1	2	2	2	2	2	2	1	2	2	2	2	1	2	1	2	2	1	3	3	3	2	4	3
2	2	1	1	1	1	1	2	2	1	2	2	2	1	2	2	2	2	2	2	2	2	2	2	3	3	4	2	5	1
2	2	1	1	1	2	2	2	2	2	2	2	2	2	2	2	2	2	1	2	1	1	2	2	3	3	6	2	4	2
1	2	1	1	1	2	2	2	2	2	1	2	2	2	2	2	2	2	2	2	2	1	1	1	3	3	4	2	4	2
2	2	2	2	1	2	1	1	2	2	2	2	2	2	2	2	2	2	2	2	2	1	1	1	3	3	2	2	4	3
1	2	1	1	1	1	1	2	2	2	1	2	2	2	1	2	2	2	2	2	2	1	1	1	3	3	7	2	4	2
2	2	1	1	2	1	2	2	2	1	2	2	2	1	1	2	2	2	2	2	2	1	1	1	4	6	4	2	5	2
2	2	2	1	1	1	2	2	2	2	2	2	2	1	2	2	2	2	2	2	2	1	1	1	3	3	7	2	5	1
2	2	1	1	1	1	2	2	2	2	2	2	2	1	2	2	2	2	2	2	2	2	2	1	3	3	6	2	5	3
1	2	1	1	1	1	2	2	2	2	2	2	2	1	2	2	2	2	2	2	2	2	2	1	3	3	6	2	5	3
2	2	1	1	1	1	2	2	2	1	2	2	2	1	2	1	2	2	2	2	2	2	2	1	3	3	4	2	5	2
2	2	1	1	1	1	2	2	2	2	2	2	2	1	2	2	2	2	2	2	2	1	1	1	3	3	4	2	5	2
1	2	2	1	1	1	2	2	2	2	2	2	2	1	2	2	2	2	2	2	2	1	1	1	3	3	4	2	4	2
2	2	2	1	1	1	1	1	1	1	2	1	2	1	1	1	1	1	1	1	1	1	1	1	4	5	6	1	3	2
2	2	2	2	1	2	2	2	2	2	2	2	2	1	2	2	2	2	2	2	2	2	2	1	3	3	6	2	5	3
2	2	2	2	1	1	2	2	2	2	2	2	2	2	2	2	2	2	2	2	2	2	2	2	3	3	6	2	4	4
2	2	2	2	2	2	1	2	2	2	2	2	2	1	2	2	2	2	2	2	2	2	2	1	3	3	2	2	5	3
1	2	2	2	1	1	1	2	2	2	2	2	2	2	2	2	2	2	2	2	2	2	2	2	3	3	3	2	4	4
2	2	1	2	1	2	2	2	2	1	2	2	2	1	2	2	2	2	1	2	1	2	2	1	4	3	4	2	4	4
2	2	1	2	1	2	2	2	2	2	2	2	2	2	2	1	1	1	2	2	2	1	1	1	2	2	4	2	4	2
1	2	1	1	1	2	2	2	2	2	2	2	2	2	2	1	1	1	2	2	2	1	1	1	2	2	7	2	4	3
2	2	2	2	1	1	1	2	1	1	2	2	2	1	1	2	2	2	2	2	2	2	2	1	2	2	6	2	4	3
2	2	2	1	1	1	2	2	2	2	2	2	2	2	2	2	2	2	2	2	2	2	2	1	2	2	4	2	4	3
2	2	1	1	1	2	2	2	2	2	1	2	1	1	1	2	2	2	2	2	2	1	1	1	2	2	4	2	4	3
2	2	2	2	1	1	1	2	2	2	2	2	2	1	1	1	1	1	1	1	1	1	1	1	3	3	7	2	4	2
2	2	2	1	1	1	2	2	2	2	2	2	2	2	2	2	2	2	2	2	2	2	2	2	2	2	4	2	4	3
2	2	1	1	1	1	2	2	2	2	2	2	2	1	2	2	2	2	2	2	2	2	2	1	3	3	2	2	4	3
1	2	1	1	1	2	2	2	2	1	1	1	1	1	1	2	2	2	2	2	2	1	1	1	3	3	4	2	4	3
2	2	2	2	1	1	2	1	2	1	2	2	2	2	1	2	2	2	2	2	2	1	1	1	3	3	4	2	4	3
2	2	2	2	1	2	1	2	2	2	2	2	2	1	2	2	2	2	2	2	2	2	2	2	3	3	2	2	4	3
1	2	2	1	2	2	2	2	2	2	2	1	2	1	2	1	1	1	1	1	1	1	1	1	5	5	1	1	1	1
1	2	2	2	1	2	2	2	2	2	2	2	2	1	1	2	2	2	2	2	2	1	1	1	3	3	4	2	4	3
2	2	2	2	1	1	2	2	2	2	2	2	2	1	2	2	2	2	2	2	2	2	2	1	3	3	4	2	4	2
2	2	2	2	1	1	2	2	2	2	2	2	2	1	2	2	2	2	2	2	2	2	2	2	3	3	6	2	4	1
2	2	1	1	1	1	2	2	2	2	2	2	2	1	1	2	2	2	2	2	2	2	2	1	3	3	2	2	5	2
1	2	2	2	1	2	2	2	2	2	2	2	2	1	2	2	2	2	2	2	2	2	2	2	3	3	2	2	4	3
2	2	1	3	1	2	1	2	2	2	1	2	2	1	2	2	2	2	2	2	2	2	2	2	3	3	6	2	5	4
1	2	2	2	1	2	1	2	2	2	1	1	2	1	2	2	2	2	2	2	2	1	1	1	3	3	6	2	4	3
1	2	2	4	1	2	1	2	2	2	2	2	2	1	1	2	2	2	2	2	2	1	1	1	3	3	4	2	4	3
2	2	1	1	1	2	1	2	2	2	2	2	2	1	2	2	2	2	2	2	2	2	2	1	3	3	2	2	5	4
2	2	2	2	1	1	1	2	2	1	2	2	2	2	2	2	2	2	2	2	2	2	2	1	3	3	4	2	5	4
2	2	2	2	1	1	2	2	2	2	2	2	2	1	2	2	2	2	2	2	2	2	2	2	3	2	6	2	5	3
2	2	1	1	1	2	2	2	2	2	1	1	2	1	1	2	2	2	2	2	2	1	1	1	3	3	1	2	4	1
2	2	1	1	1	2	2	2	2	2	1	1	2	1	1	2	2	2	2	2	2	1	1	1	3	4	1	2	4	1
1	2	2	3	2	1	1	1	2	1	2	2	2	1	2	2	2	2	2	2	2	2	1	1	2	2	2	2	5	3
1	2	2	4	1	2	2	1	2	2	2	2	2	1	2	2	2	2	2	2	2	2	2	2	3	3	4	2	4	5
2	2	1	1	1	2	1	1	1	1	2	2	2	1	2	2	2	2	2	2	2	1	1	1	3	3	4	2	4	3
1	2	2	1	1	2	1	2	1	2	1	2	2	1	2	2	2	2	2	2	2	2	2	1	3	2	2	2	5	2
2	2	2	3	1	2	2	2	2	2	2	2	2	1	2	2	2	2	2	2	2	2	2	1	3	3	6	2	4	4
1	2	2	2	1	2	1	2	2	2	2	2	2	2	1	2	2	2	2	2	2	1	1	1	3	3	6	2	4	2
1	2	2	2	1	2	2	2	1	2	2	2	2	2	1	2	2	2	2	2	2	1	1	1	3	3	4	2	4	3
2	2	1	1	1	2	2	2	2	2	2	2	2	2	2	2	2	2	2	2	2	2	2	1	2	2	3	2	5	3
2	2	2	3	1	1	1	2	2	2	2	2	2	2	2	2	2	2	2	2	2	2	2	1	3	4	6	2	5	2
2	2	1	1	3	1	2	2	1	2	2	2	2	2	2	2	2	2	2	2	2	2	2	1	3	4	4	2	4	3
2	2	2	2	1	2	2	1	2	2	2	2	2	2	2	2	2	2	2	2	2	2	2	1	2	3	4	2	5	3
1	2	1	1	1	1	2	2	2	2	2	2	2	1	2	2	2	2	2	2	2	2	2	1	6	1	1	2	5	1
2	2	1	1	1	1	2	2	2	1	2	2	2	1	2	2	2	2	2	2	2	1	2	1	3	3	4	2	4	1
2	2	1	1	1	1	2	2	2	2	2	2	2	1	2	2	2	2	2	2	2	2	2	1	3	3	1	2	5	3
2	2	1	1	1	1	2	2	2	1	2	2	2	1	2	2	2	2	2	2	2	2	2	1	3	3	4	1	5	2
2	2	1	2	1	2	2	2	2	2	2	2	2	1	2	2	2	2	2	2	2	2	2	1	2	3	6	2	5	3
2	2	1	1	1	2	2	2	2	2	2	2	2	1	2	2	2	2	2	2	2	1	1	1	3	3	6	2	4	1
2	2	1	1	1	1	1	1	2	2	2	1	2	1	2	2	2	2	2	2	2	2	2	1	3	2	3	2	4	3
1	2	1	1	1	1	2	1	1	1	2	1	2	1	2	2	2	2	2	2	2	2	2	1	3	3	6	2	4	2
2	2	1	1	1	2	1	2	2	2	2	2	2	2	1	2	2	2	2	2	2	1	1	1	2	3	6	2	4	4
2	2	1	1	1	1	1	1	2	1	1	2	1	2	1	2	2	2	2	2	2	1	1	1	3	3	7	2	4	2
1	2	1	1	1	1	2	1	2	1	1	2	1	2	1	2	2	2	2	2	2	2	2	2	3	3	2	2	4	3
1	2	2	2	3	2	1	2	2	2	2	2	2	2	2	2	2	2	2	2	2	1	1	1	3	3	4	2	4	2
2	2	1	2	1	1	2	2	2	2	2	2	2	2	2	2	2	2	2	2	2	2	2	2	3	3	2	2	5	2
2	2	2	3	1	2	1	2	2	2	1	1	1	2	2	2	2	2	2	2	2	1	1	1	4	3	4	2	4	3
2	2	1	1	1	2	1	1	2	2	2	2	2	2	1	2	2	2	2	2	2	1	1	1	4	3	6	2	4	1
1	2	2	1	1	1	2	2	2	2	2	2	2	2	1	2	2	2	2	2	2	1	1	1	4	3	4	2	4	2
2	2	2	3	1	2	1	2	2	2	2	2	2	2	1	2	2	2	2	2	2	1	1	1	4	3	4	2	4	2
2	2	2	2	1	2	1	1	1	1	2	1	1	2	1	2	2	2	2	2	2	2	2	1	4	3	3	2	5	3
2	2	1	1	1	1	2	1	2	2	2	2	2	2	2	2	2	2	2	2	2	2	2	1	4	3	4	2	4	2
2	2	1	1	1	2	2	2	2	2	2	2	2	2	2	2	2	2	2	2	2	2	2	1	2	2	2	2	5	3
2	2	2	4	3	2	1	2	2	2	2	2	2	1	2	2	2	2	2	2	2	2	2	2	2	2	2	2	5	4
1	2	2	1	1	1	1	2	2	2	2	2	2	2	1	2	2	2	2	2	2	2	2	1	4	1	1	2	5	4
2	2	1	1	1	2	1	2	2	2	2	2	2	2	2	2	2	2	2	2	2	1	1	2	4	3	6	2	5	2
1	2	1	2	1	2	1	2	2	2	1	2	2	2	2	2	2	2	2	2	2	1	1	1	4	3	6	2	4	2
2	2	2	1	1	2	2	2	2	2	2	2	2	2	2	2	2	2	2	2	2	1	1	1	4	3	3	2	5	3
2	2	2	3	1	2	1	2	2	2	1	2	2	1	2	2	2	2	2	2	2	2	2	1	4	1	2	2	5	3
1	2	1	1	1	2	1	2	2	2	2	2	2	2	1	2	1	2	2	2	2	1	1	2	4	3	4	2	5	1
2	2	1	2	1	2	1	2	2	2	2	2	2	2	2	2	2	2	2	2	2	1	2	1	4	3	6	2	5	3
2	2	1	1	1	2	1	1	2	2	2	2	2	1	2	2	2	2	2	2	2	2	2	1	4	2	3	2	5	3
2	2	1	2	1	2	2	2	2	2	2	2	2	2	2	2	2	2	2	2	2	2	2	2	3	2	2	2	5	4
1	2	1	2	1	2	1	2	1	1	2	2	2	1	1	2	2	2	2	2	2	2	2	1	4	3	6	1	4	3
1	2	1	1	1	1	2	2	2	2	2	2	2	1	2	2	2	2	2	2	2	2	2	2	3	3	6	1	4	2
2	2	1	2	1	1	2	1	1	2	2	1	2	2	1	2	2	2	2	2	2	2	2	1	4	6	1	2	5	1
2	2	2	3	1	2	1	2	2	2	2	2	2	2	1	2	2	2	2	2	2	1	1	1	4	2	2	1	4	3
2	2	1	3	2	1	1	2	2	2	2	2	2	2	2	2	2	2	2	2	2	2	2	2	2	2	2	1	4	2
2	2	1	3	2	1	1	2	2	2	2	2	2	2	2	2	2	2	2	2	2	1	1	1	4	3	4	2	5	1
1	2	2	2	1	1	1	2	2	2	1	2	2	2	2	2	2	2	2	2	2	2	2	1	2	3	6	1	4	2
1	2	1	2	1	2	2	2	2	2	2	2	2	1	2	2	2	2	2	2	2	2	2	1	6	3	7	1	4	1
1	1	2	1	1	1	2	2	2	2	2	2	2	2	2	2	2	2	2	2	2	1	1	1	4	3	7	1	4	1
2	2	2	2	1	1	2	1	1	2	2	1	2	1	1	2	2	2	2	2	2	2	1	1	4	3	4	1	4	3
2	2	1	2	1	2	1	2	2	2	2	2	2	2	2	2	2	2	2	2	2	2	2	2	4	3	2	2	5	5
1	2	1	1	2	1	2	2	1	2	2	1	2	1	2	2	2	2	2	2	2	1	1	1	4	3	3	2	4	1
2	2	2	1	1	2	2	2	2	2	2	1	2	1	2	2	2	2	2	2	2	1	1	1	6	3	6	1	4	2
2	2	2	1	1	1	1	2	2	2	2	1	2	1	2	1	1	2	1	1	2	2	2	1	6	4	6	1	4	3
2	2	1	1	1	2	1	2	2	2	2	2	2	2	2	1	1	1	1	1	1	2	2	2	3	2	3	1	4	3
2	2	1	1	1	1	2	2	2	2	2	2	2	2	2	2	2	2	2	2	2	1	1	1	4	3	2	2	5	3
2	2	1	1	1	2	1	2	2	2	2	2	2	2	2	1	1	1	1	1	1	2	2	1	4	1	2	2	5	1
2	2	1	1	1	2	2	2	1	2	2	2	2	2	2	2	2	2	2	2	2	2	2	1	4	3	4	1	4	3
1	2	1	1	1	2	2	2	2	2	2	2	2	2	2	2	2	2	2	2	2	2	2	1	4	4	4	2	5	5
2	2	1	1	1	2	1	2	2	2	2	2	2	1	2	2	2	2	2	2	2	2	2	1	4	4	2	1	4	3
2	2	1	1	1	1	2	2	1	2	2	2	2	1	1	2	2	2	2	2	2	2	2	1	4	4	4	2	5	3
2	2	1	1	1	1	2	2	2	2	2	1	2	1	1	2	2	2	2	2	2	2	2	2	4	4	4	2	5	3
1	2	1	1	1	1	2	2	1	2	2	2	2	1	2	2	2	2	2	2	2	2	2	1	4	2	2	2	5	5
2	2	1	1	1	2	1	2	2	2	2	2	2	1	2	2	2	2	2	2	2	2	2	1	4	3	4	1	5	5
2	2	1	1	1	2	1	2	2	2	2	1	2	2	2	2	2	2	2	2	2	2	2	1	4	3	4	1	4	4
2	2	1	1	1	1	2	2	2	2	2	2	2	2	2	2	2	2	2	2	2	2	2	1	2	3	2	1	4	2
2	2	1	1	1	1	1	2	2	2	2	2	2	2	2	2	2	2	2	2	2	2	1	1	4	2	7	2	4	3
2	2	1	1	1	1	2	2	1	2	2	2	2	2	2	1	2	2	1	2	2	1	1	1	4	3	4	2	5	3
1	2	1	2	1	2	2	2	2	2	2	2	2	2	2	2	2	2	2	2	2	2	2	1	4	3	6	1	4	2
2	2	1	1	1	2	2	2	2	2	2	2	2	2	2	2	2	2	2	2	2	1	1	1	4	1	3	1	5	3
2	2	1	1	1	2	1	2	2	2	2	2	2	2	2	2	2	2	2	2	2	2	2	1	4	3	4	2	4	2
2	2	1	1	2	2	2	1	2	2	2	2	2	2	2	1	2	2	1	2	2	2	2	1	3	3	7	2	5	3
2	2	1	1	1	2	1	2	1	2	2	2	2	1	2	1	2	2	1	2	2	1	1	1	4	3	3	2	5	3
2	2	1	1	1	1	2	2	2	2	2	2	2	2	2	1	1	2	1	1	2	1	1	1	3	2	4	2	5	3
2	2	1	1	1	2	2	2	2	2	2	2	2	2	2	1	2	2	1	2	2	1	1	1	4	2	6	2	5	1
2	2	1	1	1	1	1	2	2	2	2	2	2	2	2	1	2	2	1	2	2	1	1	1	3	2	3	2	5	3
2	2	1	1	1	1	1	2	2	2	2	2	2	2	2	1	2	2	1	2	2	1	1	1	3	3	4	2	5	3
1	2	1	1	1	2	1	2	2	2	2	2	2	2	2	1	2	2	1	2	2	1	1	1	3	3	4	2	5	3
2	2	1	1	1	1	1	2	1	2	1	1	2	1	2	1	2	2	1	2	2	2	2	1	3	3	2	2	4	3
2	2	1	1	1	2	1	2	2	2	2	2	2	2	2	1	2	2	1	2	2	1	1	1	3	3	4	2	5	3
2	2	1	1	1	2	2	2	2	2	2	2	2	2	2	1	2	2	1	2	2	2	1	1	4	4	3	2	5	3
2	2	1	1	1	2	2	2	2	2	2	2	2	2	2	1	2	2	1	2	2	2	2	1	3	3	4	1	4	3
2	2	1	1	1	1	2	2	2	2	2	2	2	1	2	1	2	2	1	2	2	2	2	2	3	3	4	1	4	3
2	2	1	1	1	1	2	1	2	1	1	1	2	1	1	1	1	1	1	1	1	1	1	1	4	5	4	1	3	3
2	2	1	1	1	2	2	2	1	1	2	1	2	1	1	1	1	1	1	1	1	2	2	1	4	4	4	1	3	1
1	2	1	1	1	2	1	2	2	2	2	2	2	2	2	2	2	2	2	2	2	1	1	1	4	4	4	2	5	3
2	2	1	1	1	1	1	2	1	2	2	2	2	2	1	2	2	2	2	2	2	1	1	1	4	5	4	2	5	2
2	2	1	1	1	2	2	2	2	2	1	1	1	2	2	2	2	2	2	2	2	2	2	1	3	3	2	2	5	4
2	2	1	1	1	2	1	2	2	2	2	2	2	2	2	1	2	1	1	2	1	2	2	2	3	3	4	2	5	3
2	2	1	1	1	2	1	2	1	2	1	1	2	2	2	2	2	2	2	2	2	1	1	1	4	5	6	1	4	1
1	2	1	1	1	1	2	2	2	2	1	1	2	2	2	1	2	1	1	2	1	2	2	1	4	4	6	2	5	1
2	2	1	1	1	1	2	2	2	2	2	2	2	2	2	1	2	2	1	2	2	2	2	2	4	4	2	1	4	2
2	2	1	1	1	2	1	1	1	2	2	2	2	2	2	2	2	2	2	2	2	2	2	2	3	3	4	1	4	3
2	2	1	1	1	2	1	1	1	1	1	1	1	1	1	1	1	2	1	1	2	1	1	1	4	5	4	1	3	3
2	2	1	1	1	1	2	2	2	2	1	2	2	2	2	2	2	2	2	2	2	2	2	1	3	3	4	2	5	2
1	2	1	1	1	1	2	2	2	2	1	1	2	2	2	2	2	2	2	2	2	2	1	1	4	1	1	2	4	2
2	2	1	1	1	1	1	2	1	2	2	2	2	2	2	1	2	2	1	2	2	2	2	1	3	3	3	2	4	3
2	2	1	1	1	2	1	2	2	2	2	2	2	1	2	1	2	2	1	1	1	2	2	1	4	3	4	2	4	3
1	2	1	1	1	2	2	2	1	2	2	1	2	1	2	1	2	2	1	2	2	2	2	1	3	3	2	2	4	3
2	2	1	1	1	2	1	2	2	2	2	2	2	1	2	1	2	2	1	2	2	2	2	1	3	3	4	2	4	2
1	2	1	2	1	1	1	2	1	2	2	1	1	1	1	1	2	2	1	2	2	2	2	2	4	3	6	2	4	2
2	2	1	1	1	2	2	2	2	2	2	2	2	1	2	2	2	2	2	2	1	2	2	1	4	3	4	2	4	1
1	2	1	1	1	2	2	1	1	2	2	1	2	2	2	1	2	1	1	2	1	2	2	1	4	3	4	2	4	3
1	2	1	2	1	1	1	2	2	2	2	2	2	1	2	2	2	2	2	2	2	2	2	2	3	1	1	2	5	1
2	2	2	2	3	1	2	2	1	2	1	2	2	1	1	1	2	2	1	2	2	1	1	1	4	3	4	2	4	3
2	2	1	1	1	2	1	2	1	2	2	1	2	1	1	2	2	1	2	2	1	1	1	1	3	4	4	2	4	3
1	2	1	1	1	1	2	2	2	2	2	2	2	1	2	2	2	2	2	2	2	2	2	1	3	3	7	2	4	1
2	2	1	2	1	1	2	2	1	2	2	1	2	1	2	1	2	1	1	2	1	1	1	1	3	3	4	2	4	2
2	2	2	1	1	2	2	2	2	2	2	2	2	1	2	2	2	2	2	2	2	1	1	1	3	3	3	2	4	3
1	2	2	2	3	1	1	2	2	2	2	2	2	2	1	1	1	1	1	1	1	1	1	1	6	6	6	1	2	2
2	2	2	1	3	1	2	2	2	2	2	2	2	2	2	1	2	2	1	2	2	2	2	2	2	2	2	2	4	2
2	2	1	3	1	1	1	2	1	2	2	1	2	2	2	1	2	2	1	2	2	1	1	1	3	3	4	2	4	2
2	2	1	1	1	1	1	2	1	1	1	1	1	1	1	1	1	1	1	1	1	1	1	1	4	5	6	1	3	3
2	2	2	2	1	2	1	2	1	2	2	2	2	2	1	1	1	2	1	1	2	1	1	1	4	5	6	1	3	2
2	2	1	1	1	2	1	2	1	2	2	1	2	2	1	1	2	2	1	2	2	2	2	1	3	2	3	2	4	2
1	2	2	3	3	2	1	1	1	2	2	2	1	1	2	2	2	2	2	1	1	2	2	1	4	2	6	2	4	4
2	2	2	2	3	2	2	2	2	2	2	2	2	1	2	2	2	2	2	2	2	2	2	2	4	6	6	2	4	4
1	2	1	1	2	2	2	2	2	2	2	2	2	2	2	2	2	2	2	2	2	2	2	2	2	2	2	1	5	3
2	1	1	1	3	2	2	2	2	2	2	2	2	1	2	1	2	2	2	2	2	2	2	1	4	3	4	1	4	3
2	2	1	1	1	2	1	2	2	2	2	1	2	1	1	2	2	2	2	2	2	2	2	1	4	3	2	1	4	3
2	2	2	2	1	2	2	2	2	2	2	2	2	2	2	2	2	2	2	2	2	2	2	1	4	1	7	2	4	3
2	2	1	1	1	2	2	2	2	2	1	1	2	1	2	2	2	2	2	2	2	2	1	1	4	1	7	1	4	2
1	2	1	1	1	2	2	1	1	1	2	1	2	2	1	1	1	1	1	1	1	1	1	1	4	4	4	1	3	3
2	2	1	1	1	2	1	2	2	2	2	1	2	2	2	1	2	2	1	2	2	2	2	1	4	4	4	2	5	3
2	2	1	1	1	1	1	2	2	2	2	1	2	1	2	2	2	2	2	2	2	2	2	2	4	1	2	2	4	3
2	2	2	2	1	2	1	2	1	2	2	2	2	1	2	2	2	2	2	2	2	2	2	1	4	2	6	2	4	3
2	2	1	1	3	2	2	1	2	2	2	2	1	2	2	1	2	2	1	2	2	1	1	1	4	3	4	2	5	4
1	2	1	1	1	1	2	2	2	2	2	2	2	2	1	1	2	2	1	2	2	1	1	1	4	2	6	2	4	2
1	2	1	1	3	1	1	2	2	2	2	2	2	1	2	2	2	2	2	2	2	2	2	1	2	3	2	2	5	2
2	2	2	4	1	2	2	2	2	2	2	2	2	1	1	2	2	2	2	2	2	2	2	1	4	1	2	2	5	5
2	2	1	1	1	2	1	1	1	2	1	1	1	1	1	1	1	1	1	1	1	2	2	1	4	2	3	2	5	3
2	2	1	3	2	1	1	2	1	2	2	2	2	2	2	2	2	2	2	2	2	2	2	2	2	3	2	1	4	2
2	2	2	4	1	2	1	2	2	2	2	2	2	2	2	1	2	2	1	2	2	1	1	1	3	2	4	2	4	3
2	2	1	1	1	2	2	2	2	2	2	1	2	1	1	1	2	2	1	2	2	1	1	1	4	3	4	1	4	1
2	2	2	2	1	2	1	2	2	2	2	2	2	2	2	1	2	1	1	2	1	1	1	1	4	1	7	2	4	2
1	2	1	1	1	1	2	2	1	2	2	2	2	2	2	1	2	1	1	2	1	1	1	1	6	1	6	1	4	2
2	2	1	3	3	1	2	1	1	1	1	1	2	2	2	2	1	1	2	1	1	1	1	2	6	6	1	1	2	3
2	2	1	3	3	1	2	1	2	1	1	2	1	1	2	2	1	2	2	1	2	1	2	2	6	1	6	1	2	3
1	2	1	2	1	2	1	2	2	2	2	2	2	2	2	2	2	2	2	2	2	2	2	1	3	2	4	1	4	3
2	2	1	1	1	2	2	2	2	2	2	2	2	1	2	1	2	2	1	2	2	2	2	1	2	3	1	2	5	1
1	2	2	2	1	2	2	2	2	2	2	2	2	2	1	1	2	2	1	2	2	1	1	1	4	3	4	1	4	1
2	2	1	1	1	1	2	2	2	2	2	1	2	2	2	2	2	2	2	2	2	2	2	1	4	1	4	2	4	1
2	2	1	1	1	1	2	1	1	1	2	2	2	1	1	1	1	1	1	2	1	1	1	1	4	2	6	1	3	3
2	2	2	3	1	2	1	2	2	2	2	2	2	2	2	1	2	2	1	1	2	1	1	1	4	2	4	1	4	3
2	2	1	1	1	1	2	1	1	1	1	1	1	1	1	1	1	1	1	1	1	1	1	1	4	4	4	2	3	3
2	2	1	3	1	2	1	1	1	2	2	2	2	2	2	2	2	2	2	2	2	2	2	1	4	3	4	1	4	3
1	2	2	3	3	2	2	2	1	2	2	2	2	1	2	2	2	2	2	2	2	2	2	1	1	2	2	2	5	4
2	2	1	3	1	2	1	2	2	2	2	2	2	1	2	2	2	2	2	2	2	2	2	1	4	3	1	2	5	5
2	2	2	2	1	2	1	2	1	2	2	2	2	2	2	1	2	2	1	2	2	2	2	2	4	2	6	1	4	3
1	2	1	3	3	2	1	2	1	2	1	2	1	1	1	1	1	1	1	1	1	1	1	1	4	2	4	1	2	1
1	2	1	2	1	2	1	2	2	2	2	1	2	1	2	1	2	2	1	2	2	2	2	1	2	3	2	1	4	4
1	2	2	4	1	2	1	2	2	2	2	2	2	1	2	2	2	2	2	2	2	1	1	1	4	2	2	2	4	4
2	2	2	3	1	2	1	2	2	2	2	2	2	2	1	2	2	2	2	2	2	1	1	1	4	2	4	2	5	2
1	2	2	2	1	2	1	2	2	2	2	2	2	1	2	1	2	2	1	2	2	1	1	1	4	2	4	2	5	2
1	2	2	2	1	1	1	2	2	2	2	2	2	2	2	2	2	2	2	2	2	2	2	2	4	2	6	1	4	4
1	2	2	4	1	1	2	1	1	2	1	1	2	1	2	2	2	2	2	2	2	1	1	1	6	1	7	2	5	1
2	2	2	1	3	2	2	2	2	2	2	1	2	2	2	2	2	2	2	2	2	2	2	2	4	3	4	1	4	1
2	2	1	1	3	2	2	1	1	2	2	2	2	1	2	2	2	2	2	2	2	2	2	1	4	1	1	2	5	3
2	2	2	3	1	2	1	2	2	2	2	2	2	2	1	1	2	1	1	2	1	1	1	1	4	2	7	2	4	1
2	2	1	1	3	2	2	2	1	2	2	2	2	2	1	1	2	1	1	2	1	1	1	1	4	3	4	1	4	2
2	2	1	1	3	2	2	1	1	2	2	1	2	2	2	1	2	1	2	2	2	2	2	1	4	3	4	1	4	2
2	2	1	1	3	1	2	2	2	2	2	2	2	2	2	1	2	2	2	2	2	2	2	1	4	3	4	1	4	2
2	2	1	1	1	2	1	2	2	1	1	2	2	1	1	1	1	1	1	2	1	2	2	1	4	7	2	1	3	1
1	2	1	1	3	2	2	2	2	2	2	1	1	2	2	1	2	2	2	2	2	1	1	1	1	1	7	2	4	1
2	2	1	1	3	2	2	2	1	2	2	2	2	1	1	1	2	2	2	2	2	1	1	1	4	3	6	1	4	1
2	2	1	1	1	1	2	2	2	2	2	2	2	2	2	1	2	2	2	1	2	1	1	1	4	3	4	1	4	3
1	2	1	1	3	1	2	2	2	2	2	2	2	2	2	1	2	2	1	2	2	1	1	1	4	2	6	2	4	1
2	2	1	1	1	1	2	2	2	2	2	2	2	2	2	1	2	2	2	2	2	2	2	2	6	6	6	2	5	1
1	2	1	1	3	1	2	2	2	2	2	2	2	1	1	1	2	1	1	2	1	1	1	1	4	1	4	1	4	3
2	2	1	1	1	2	2	2	2	2	2	1	2	1	1	1	2	2	2	2	2	1	1	1	4	3	6	2	4	1
2	2	2	3	1	2	1	2	2	2	2	2	2	1	2	2	2	2	2	1	2	2	2	2	2	2	6	2	4	4
2	2	2	2	1	2	1	2	2	2	2	2	2	1	1	1	2	2	1	1	2	1	1	1	4	3	4	1	4	1
2	2	1	1	3	2	2	2	1	2	1	1	2	1	1	1	2	1	1	1	1	1	1	1	4	2	4	1	4	3
1	2	1	1	3	2	1	2	2	2	1	1	2	1	1	1	2	1	1	2	1	2	1	1	4	1	4	2	4	1
2	2	1	1	1	2	2	2	2	2	2	2	2	1	1	1	2	2	1	2	2	1	1	1	4	2	4	2	4	3
2	2	1	1	1	1	2	2	2	2	2	2	2	2	2	1	2	2	1	2	2	2	2	1	1	1	1	2	4	1
2	2	1	1	3	2	2	2	1	2	2	2	2	1	1	1	2	2	1	1	1	2	2	1	4	3	4	1	4	3
2	2	2	2	1	2	1	2	2	2	1	1	1	2	2	1	2	2	2	2	2	2	2	1	4	3	4	2	4	3
2	2	1	1	3	1	1	2	1	2	2	1	2	1	2	1	2	2	2	2	2	2	2	1	4	3	4	1	4	1
2	2	2	2	1	2	1	2	2	2	2	2	2	2	2	2	2	2	1	2	1	2	2	1	2	3	6	2	5	4
2	2	2	2	1	1	1	2	2	2	2	2	2	1	1	1	2	2	1	2	2	1	1	1	6	4	6	2	4	2
1	2	2	2	1	1	1	2	2	1	2	2	2	1	2	2	2	2	2	2	2	2	2	1	6	1	3	2	5	3
2	2	1	1	1	1	1	2	2	2	2	2	2	2	2	1	2	1	1	2	1	2	1	1	4	2	3	1	4	3
1	2	2	3	1	2	1	2	2	2	2	2	2	1	2	2	2	2	2	2	2	1	1	1	2	4	3	1	4	2
1	2	2	3	3	2	1	2	2	2	2	2	2	1	2	2	2	2	2	2	2	2	2	1	4	2	3	1	4	4
2	2	1	1	3	1	2	2	2	2	2	2	2	1	2	1	2	1	1	2	1	2	1	1	3	1	3	1	4	1
1	2	2	2	1	2	2	2	2	2	2	2	2	2	2	1	2	2	1	2	2	2	2	1	4	3	2	1	4	2
2	2	2	2	1	2	2	2	2	2	2	2	2	2	2	1	1	1	1	1	1	2	2	1	2	2	2	2	4	3
1	2	2	2	1	2	2	2	2	2	2	2	2	2	2	2	2	2	2	2	2	1	1	1	1	3	7	2	4	1
2	2	2	2	1	2	1	2	1	2	1	2	2	2	2	2	2	2	2	2	2	2	2	1	2	2	2	2	5	2
2	2	2	1	1	1	1	1	1	1	1	1	2	1	1	1	1	2	1	1	2	2	2	1	4	6	6	1	3	2
2	2	1	1	3	1	2	2	2	2	2	2	2	2	2	1	1	1	1	1	1	2	2	1	4	1	2	1	4	3
2	2	1	1	3	1	2	2	2	2	2	1	2	2	2	1	1	1	1	1	1	2	2	1	4	3	4	1	4	3
2	2	1	1	3	2	2	2	2	2	2	2	2	2	2	1	1	1	1	1	1	1	1	1	4	3	4	2	5	3
2	2	1	1	3	2	1	1	1	1	1	1	2	1	1	1	1	1	1	1	1	2	1	1	4	4	4	1	3	3
1	2	1	2	1	1	2	2	2	2	2	2	2	2	2	2	1	2	2	1	2	2	2	1	2	1	1	2	5	5
2	2	2	2	3	2	1	2	2	2	2	2	2	2	2	1	1	1	1	1	1	2	2	1	4	3	6	2	4	3
2	2	2	2	3	1	1	2	1	2	2	2	2	2	2	1	1	1	1	1	1	1	1	1	4	2	4	2	4	3
1	2	1	3	1	2	1	2	2	2	2	2	2	2	2	2	2	2	2	2	2	2	2	2	4	2	6	2	5	3
2	2	1	1	1	2	2	2	2	1	1	2	2	1	1	1	2	1	1	2	1	2	2	2	4	2	4	1	3	3
2	2	1	1	3	1	2	2	2	2	2	2	2	2	2	1	1	1	1	1	1	1	1	1	4	4	4	2	5	3
2	2	2	1	1	2	2	2	2	2	2	2	2	2	2	2	2	2	2	2	2	2	2	2	3	3	6	1	5	3
1	2	1	2	1	2	2	2	2	2	2	2	2	2	2	1	1	1	1	1	1	2	2	2	4	2	4	2	5	3
1	2	1	2	1	2	1	2	2	2	2	2	2	2	2	2	2	2	2	2	2	2	2	1	4	2	2	1	4	3
1	2	1	3	3	2	1	2	1	2	2	2	2	1	2	1	1	1	1	2	2	2	2	1	4	1	4	2	5	5
2	2	2	1	3	2	1	2	2	2	2	2	2	1	1	1	1	1	1	1	2	1	1	1	4	6	4	1	4	1
2	2	1	1	3	1	1	2	1	2	2	1	2	2	2	1	1	1	1	2	1	2	2	2	3	3	4	2	5	1
2	2	1	1	1	2	2	1	2	2	2	2	2	2	1	2	2	2	2	2	2	2	1	1	4	4	2	1	4	2
1	2	1	1	1	1	1	2	2	2	2	1	2	2	2	1	1	1	2	2	2	2	2	1	4	2	4	1	4	3
2	2	2	2	1	1	1	2	2	2	2	2	2	1	2	1	1	2	2	1	2	2	2	1	4	3	4	1	4	4
1	2	1	1	1	2	2	2	1	2	2	2	2	2	2	1	1	1	1	1	1	2	2	2	3	3	6	2	5	2
2	2	1	1	1	2	2	2	2	2	2	2	2	1	2	2	2	2	2	2	2	2	2	1	3	2	4	2	5	3
1	2	2	2	1	1	1	2	1	2	2	2	2	1	1	2	2	2	2	2	2	1	1	1	4	1	7	2	4	2
1	2	2	2	3	1	1	2	2	2	2	2	2	2	2	1	1	1	1	1	1	2	2	1	2	1	1	2	5	3
2	2	1	1	1	2	1	2	2	2	2	2	2	1	1	2	2	2	2	2	2	1	1	1	4	2	4	2	4	2
2	2	1	1	1	1	2	2	2	2	2	2	2	2	2	2	2	2	2	2	2	2	2	2	4	4	4	2	4	4
2	2	2	1	1	2	1	2	1	2	2	2	2	1	2	1	1	1	1	1	1	2	2	2	3	2	4	2	5	3
2	2	1	1	1	2	1	2	2	2	1	2	2	2	2	1	1	1	1	1	1	2	2	1	3	2	3	1	4	1
2	2	1	1	3	2	1	2	2	2	2	2	2	1	2	1	1	1	1	1	1	2	1	1	4	2	4	2	5	3
2	2	1	1	1	2	2	2	1	2	2	2	2	1	2	2	1	1	2	1	1	2	2	1	4	1	3	1	4	3
1	2	2	2	1	2	1	1	2	2	2	2	2	2	1	1	1	1	1	1	1	1	1	1	4	3	4	1	4	3
2	2	2	3	1	2	1	1	2	2	1	1	2	2	2	2	2	2	2	2	2	2	2	1	4	6	3	1	5	4
2	2	1	1	3	1	2	2	2	2	2	2	2	1	2	1	1	1	1	1	1	2	2	2	4	3	6	1	4	3
1	2	2	2	1	2	1	2	2	2	2	2	2	2	2	2	2	2	2	2	2	1	1	1	4	1	7	2	4	3
2	2	1	1	1	2	2	2	1	2	2	1	2	1	2	2	2	2	2	2	2	2	2	1	4	2	6	1	4	1
2	2	1	1	3	2	1	1	2	2	2	2	2	1	2	1	2	2	1	2	2	1	1	1	4	3	2	1	4	3
1	2	1	1	3	1	1	2	1	1	2	2	2	2	2	1	1	1	1	1	1	1	2	1	4	2	4	2	4	3
2	2	2	1	3	1	2	2	2	2	2	2	1	1	2	1	1	1	1	1	1	1	1	1	4	2	4	2	5	1
2	2	1	1	1	2	2	2	1	2	2	1	2	2	2	1	1	1	1	1	1	2	1	1	4	4	4	2	5	3
2	2	2	2	3	2	2	2	2	2	2	2	2	1	2	2	2	1	2	2	1	2	2	1	4	2	2	1	5	4
2	2	1	1	1	2	1	2	2	2	2	2	2	1	2	1	2	2	1	2	2	2	2	1	4	2	2	1	5	3
1	2	1	2	1	2	2	2	2	2	2	2	2	2	2	1	2	2	1	2	2	2	2	1	4	3	4	1	4	3
1	2	1	2	1	2	1	2	2	2	2	2	2	2	2	2	2	2	2	2	2	2	2	1	1	1	6	2	5	3
2	2	2	2	3	2	1	2	2	2	2	2	2	1	1	2	2	2	2	2	2	1	1	1	4	2	6	1	4	3
2	2	2	1	1	2	2	2	2	2	2	2	2	2	2	2	2	2	2	2	2	2	2	1	2	2	2	1	4	4
1	2	2	3	1	1	1	2	2	2	2	2	1	2	2	2	2	2	2	2	2	2	2	2	3	1	6	2	5	3
2	2	2	2	1	1	2	2	2	2	2	2	2	2	1	2	2	2	2	2	2	1	1	1	3	2	4	1	4	3
1	2	2	2	1	2	2	2	2	2	2	2	2	2	2	1	1	1	1	1	1	2	2	1	4	1	2	2	4	3
1	2	2	3	3	2	1	2	1	2	2	2	2	2	1	1	1	1	1	1	1	1	1	1	3	3	6	1	4	1
2	2	2	1	1	1	2	2	2	2	2	2	2	2	2	2	2	2	2	2	2	2	2	1	6	2	2	2	5	3
1	2	2	1	3	1	2	2	2	2	2	2	2	2	2	2	2	2	2	2	2	1	2	1	3	4	4	2	5	2
1	2	2	3	1	2	2	2	2	2	2	2	2	2	2	2	2	2	2	2	2	2	2	1	4	1	2	1	4	3
1	2	2	2	3	1	2	2	1	2	2	1	2	1	1	1	2	1	1	2	1	2	2	2	4	6	6	1	4	4
1	2	2	3	3	2	2	2	2	2	2	2	2	2	1	2	2	2	2	2	2	1	1	1	7	1	2	2	4	3
2	2	1	1	1	2	2	2	2	2	2	2	2	2	2	2	2	2	2	2	2	2	2	2	6	3	3	2	5	3
1	2	1	1	1	2	1	1	2	2	2	2	2	2	2	2	2	2	2	2	2	1	2	1	3	3	6	1	4	3
2	2	2	2	3	2	2	2	2	2	2	2	2	2	2	1	1	1	1	1	1	2	2	1	3	1	4	2	5	4
2	2	1	1	1	2	2	1	2	2	2	1	2	1	1	2	2	2	2	2	2	2	2	1	3	4	4	1	4	3
2	2	1	1	1	2	2	2	1	2	2	2	2	1	2	1	2	1	1	2	1	2	2	2	4	4	3	2	5	3
2	2	2	1	1	1	2	2	2	2	2	2	2	1	1	1	1	1	1	1	1	1	1	1	4	4	4	2	5	1
2	2	1	1	1	2	1	2	2	2	2	2	2	2	2	1	1	1	1	1	1	2	2	1	2	2	2	2	5	2
2	2	1	1	1	1	2	2	2	2	2	1	2	2	2	1	2	2	1	2	2	2	1	1	2	2	4	1	4	3
1	2	1	1	1	1	1	2	2	2	2	2	2	2	2	2	2	2	2	2	2	2	2	2	7	2	4	1	4	2
2	2	1	1	1	1	2	2	1	2	2	1	2	2	1	1	1	1	1	1	1	1	1	1	4	2	6	1	4	2
2	2	2	1	1	2	1	2	2	2	2	1	2	2	2	1	1	1	1	1	1	1	1	1	6	2	3	2	5	4
2	2	2	2	1	2	1	2	2	2	2	2	2	2	2	1	1	1	1	1	1	2	2	1	4	4	6	2	5	2
2	2	2	3	2	2	1	2	2	2	2	2	2	2	2	1	1	1	1	1	1	1	1	1	4	3	3	2	4	3
2	2	2	2	3	1	1	2	2	2	2	2	2	2	2	1	1	1	1	1	1	1	1	1	2	2	4	1	4	2
2	2	2	2	2	2	1	2	2	2	2	2	2	2	2	2	2	2	2	2	2	2	2	1	6	2	4	2	5	3
2	2	2	2	2	1	1	2	2	2	2	2	2	2	2	1	1	1	1	1	1	2	2	1	2	4	2	2	5	2
2	2	2	2	3	2	2	2	2	2	2	2	2	1	2	1	1	1	1	1	1	1	1	2	4	4	6	2	5	4
2	2	2	2	3	2	2	2	2	2	2	2	2	1	2	1	1	1	1	1	1	1	1	2	4	4	6	2	5	4
2	2	1	2	3	1	1	2	2	2	2	2	2	1	1	2	2	2	2	2	2	1	1	1	4	2	4	2	5	1
2	1	1	1	3	1	2	1	2	2	2	2	2	1	2	1	1	1	1	1	1	1	1	1	4	4	4	2	5	1
2	2	1	1	3	1	2	1	1	2	2	2	2	1	2	1	1	1	1	1	1	2	2	1	4	2	3	2	5	1
2	2	2	2	1	1	2	2	2	2	2	2	2	1	2	2	2	2	2	2	2	1	1	1	4	2	4	2	5	3
2	2	1	1	1	2	2	2	2	2	2	2	2	1	2	2	2	2	2	2	2	2	2	1	3	2	4	2	5	3
2	2	1	1	3	2	2	2	1	2	2	2	2	2	2	1	1	1	1	1	1	1	1	1	4	3	6	1	4	3
2	2	2	2	1	2	2	2	1	2	2	2	2	2	2	1	1	1	1	1	1	2	2	1	2	3	2	1	4	4
2	2	2	1	1	1	1	2	2	2	2	2	2	2	2	2	2	2	2	2	2	2	2	1	3	4	4	2	4	3
2	2	2	3	1	2	1	2	2	2	2	2	2	2	2	2	1	2	2	1	2	1	1	1	4	2	4	1	4	3
1	2	1	3	1	2	1	2	1	2	2	2	2	2	2	1	1	2	1	1	2	2	2	1	4	1	4	1	4	3
2	2	1	2	1	1	2	1	1	2	2	2	2	1	2	2	2	2	2	2	2	2	2	1	7	3	2	1	4	5
2	2	2	2	1	2	1	2	2	2	2	2	2	2	2	1	1	1	1	1	1	1	1	1	4	2	2	1	4	2
2	2	2	2	1	2	1	2	2	2	2	2	2	2	1	1	1	1	1	1	1	1	1	1	4	4	4	1	4	2
2	2	1	2	1	2	1	2	1	2	2	2	2	2	2	1	1	1	1	1	1	2	2	1	4	2	4	1	5	1
1	2	2	2	1	2	1	2	2	2	2	2	2	2	2	1	1	1	1	1	1	2	2	1	4	4	6	1	4	4
2	2	2	3	2	1	2	2	2	2	2	2	2	2	2	2	2	2	2	2	2	2	2	2	6	4	1	1	5	5
2	2	2	3	2	2	1	2	2	2	2	2	2	1	2	2	2	2	2	2	2	2	2	2	4	4	1	1	5	5
2	2	2	4	2	2	1	1	1	2	2	2	2	2	2	2	2	2	2	2	2	2	2	2	4	2	2	1	5	5
2	1	2	3	3	2	1	1	1	2	2	2	2	1	2	2	2	2	2	2	2	2	2	2	4	1	2	1	5	5
2	2	2	3	3	2	1	2	2	2	2	2	2	1	2	1	1	1	1	1	1	2	2	1	4	2	6	2	4	3
1	2	1	1	1	2	2	2	2	2	2	2	2	1	2	1	1	1	1	1	1	1	1	1	6	1	7	2	4	1
2	2	2	4	2	2	1	1	1	2	2	2	2	1	2	2	2	2	2	2	2	2	2	1	4	1	1	2	5	5
2	2	2	2	3	1	2	2	1	2	2	2	2	1	2	1	1	1	1	1	1	1	1	1	4	1	4	1	4	3
1	2	2	2	1	2	1	2	2	2	1	1	2	1	2	1	1	1	1	1	1	2	2	1	4	2	2	1	4	4
1	2	1	3	3	2	1	2	2	2	2	2	2	1	2	2	1	1	2	1	1	1	1	1	6	2	2	2	4	2
1	2	1	2	2	2	2	2	1	2	2	1	2	1	2	1	1	1	1	1	1	1	1	1	4	4	4	1	4	3
2	2	2	2	3	1	1	2	2	2	1	1	2	1	2	1	1	1	1	1	1	1	1	1	4	4	6	2	4	1
2	2	1	1	1	2	2	2	2	2	1	2	2	1	2	1	1	1	1	1	1	2	2	1	4	7	4	2	5	3
1	2	1	2	1	2	1	2	1	2	1	1	2	1	2	1	1	1	1	1	1	1	1	1	4	1	4	1	4	2
2	2	1	2	1	2	2	1	1	1	1	1	2	1	1	1	1	1	1	1	1	2	2	1	4	7	2	1	3	2
2	2	1	2	1	2	1	2	2	2	2	2	2	2	2	2	2	2	2	2	2	2	2	1	3	2	2	2	5	4
1	2	2	3	1	1	1	2	2	2	2	2	2	2	2	2	2	2	2	2	2	2	2	1	7	1	1	2	4	5
1	2	2	2	1	2	1	2	2	2	2	2	2	2	2	1	1	1	1	1	1	1	1	1	4	2	4	1	4	3
2	2	1	1	1	1	2	2	2	2	2	2	2	2	2	2	2	2	2	1	1	1	1	2	4	2	4	1	4	2
2	2	1	1	1	2	1	2	2	2	2	2	2	1	2	1	1	1	1	1	1	1	1	1	3	4	3	1	4	3
2	2	1	1	1	2	2	2	1	2	2	2	2	2	2	1	1	1	1	1	1	1	1	1	3	1	7	2	4	1
2	2	1	2	1	2	1	2	2	2	2	2	2	2	2	2	2	2	2	1	1	2	2	1	1	1	1	2	4	1
2	2	2	2	1	2	1	2	2	2	2	2	2	2	2	2	2	2	2	2	2	1	1	1	4	4	6	2	4	1
2	1	2	2	1	2	1	2	1	2	2	2	2	2	2	1	1	1	1	2	2	2	2	1	4	4	3	2	5	3
1	2	1	2	1	1	2	2	2	2	2	2	2	2	2	1	1	1	1	1	1	1	1	1	6	2	4	2	4	3
2	2	2	3	1	2	1	1	1	1	2	2	2	1	1	2	2	2	2	2	2	1	1	1	2	4	6	1	3	2
1	2	1	1	1	2	2	2	1	1	1	1	2	1	2	2	2	2	2	1	1	2	2	2	4	2	2	2	3	3
2	2	1	1	1	2	1	2	2	2	2	2	2	2	2	2	2	2	2	1	1	2	2	2	4	4	2	2	5	4
2	2	2	2	3	2	2	2	2	2	2	2	2	2	1	1	1	1	1	2	2	1	1	1	6	3	3	1	4	3
1	2	2	2	1	2	2	2	2	2	2	2	2	2	2	2	2	2	2	2	2	1	2	2	3	2	6	1	4	2
2	2	1	2	1	2	1	2	2	2	2	2	2	2	2	1	1	1	1	1	1	2	2	2	4	3	3	1	4	3
2	2	1	2	1	2	2	2	2	2	2	2	2	2	2	1	1	1	1	1	1	2	2	2	4	2	4	2	4	2
2	2	1	1	1	1	2	1	1	1	1	1	1	1	1	1	1	1	1	1	1	1	1	1	4	4	4	1	3	2
2	2	1	1	1	2	1	2	2	2	2	2	2	2	2	2	2	2	2	2	2	1	1	1	4	4	6	1	4	2
1	2	1	1	1	2	2	2	1	2	2	1	1	1	1	1	1	1	1	1	1	1	1	1	4	4	4	2	5	2
2	2	1	1	1	1	1	2	2	2	2	2	2	2	2	2	2	2	2	2	2	1	1	1	4	2	6	1	4	2
2	2	1	1	1	2	2	2	2	2	2	2	2	2	2	1	1	1	1	1	1	2	2	1	4	2	2	2	4	3
2	2	2	2	1	2	2	2	2	2	2	2	2	2	2	2	2	2	2	2	2	2	2	1	2	2	2	2	4	2
2	2	1	1	1	1	2	2	2	2	1	2	1	2	2	1	1	1	1	1	1	2	2	1	2	2	7	1	4	3
2	2	2	2	1	2	2	1	1	2	2	2	2	2	1	1	1	1	1	1	1	1	1	1	6	2	4	1	3	1
2	2	1	1	1	2	1	2	2	2	2	2	2	2	2	1	1	1	1	1	1	2	2	1	3	2	6	2	4	2
1	2	1	2	1	1	1	2	2	2	2	2	2	2	2	2	2	2	2	2	2	2	2	1	4	4	6	1	4	2
2	2	1	1	1	2	1	2	1	2	2	1	2	1	2	1	1	1	1	1	1	2	2	1	4	2	4	1	4	3
2	2	1	1	1	2	2	2	2	2	2	2	2	1	1	1	1	1	1	1	1	1	1	1	2	1	2	2	4	2
1	2	2	2	1	1	2	1	2	2	2	2	2	2	2	2	1	1	2	1	1	2	1	2	4	4	2	2	5	1
1	2	2	2	1	1	2	2	2	2	1	2	2	2	2	2	2	2	2	2	2	1	2	1	2	4	6	2	5	2
2	2	2	2	1	2	1	2	2	2	2	2	2	2	2	1	1	1	1	1	1	1	1	1	4	3	4	1	4	4
1	2	2	3	1	1	1	2	1	2	2	2	2	2	2	2	2	2	1	1	2	2	2	1	2	1	1	2	5	3
1	2	1	3	1	2	1	2	2	2	2	2	2	2	2	1	1	1	1	1	1	1	1	1	4	4	4	2	4	1
2	2	1	2	1	1	2	1	1	1	1	1	2	1	1	1	1	1	2	1	1	1	1	1	4	4	4	1	3	1
2	2	1	2	1	1	2	2	2	2	2	2	1	2	2	2	1	1	2	2	1	2	2	2	4	2	2	2	5	5
2	2	1	1	1	2	1	2	2	2	2	2	2	2	2	2	2	2	1	1	2	2	2	1	4	2	2	2	5	4
1	2	2	2	1	2	1	2	1	2	1	1	2	2	2	1	1	1	2	2	1	1	1	1	4	3	6	2	4	2
2	2	2	3	2	1	1	2	2	2	2	2	2	1	2	2	2	2	1	1	2	2	2	1	7	3	3	1	4	4
2	2	1	1	1	1	1	2	2	2	2	2	2	1	2	2	2	2	1	1	2	1	2	1	4	2	6	2	4	3
2	2	1	2	1	2	2	2	2	2	2	2	2	2	2	2	2	2	2	1	2	2	2	2	6	2	2	1	4	4
2	2	2	3	2	2	1	2	2	2	2	2	1	1	2	2	2	2	2	2	2	2	2	1	4	3	2	1	4	3
2	2	2	2	2	2	1	2	1	2	2	2	1	1	2	2	2	2	1	1	2	2	2	1	2	1	2	1	4	4
2	2	2	2	2	1	1	1	2	2	2	2	2	1	2	2	2	2	2	2	2	1	2	2	2	2	2	2	5	3
2	2	1	3	1	2	2	2	2	2	2	2	2	2	2	2	2	2	2	2	2	2	2	1	2	1	1	2	5	1
2	2	2	2	1	2	2	2	2	2	2	2	2	1	2	1	1	1	1	1	1	1	1	1	4	2	6	2	5	2
2	2	1	1	1	2	1	2	2	2	1	2	1	2	2	1	1	1	1	1	1	1	1	1	2	1	3	2	5	2
2	2	1	2	1	2	2	2	1	2	1	1	2	1	1	1	2	2	1	2	2	2	2	1	2	4	6	2	5	1
2	2	2	2	1	1	1	2	2	2	2	2	2	1	1	1	1	1	1	1	1	1	1	1	3	2	2	2	4	2
2	2	2	2	1	2	1	2	2	2	2	2	2	1	1	2	2	2	2	2	2	1	1	1	2	4	2	1	4	1
2	2	1	2	1	2	1	2	2	2	2	2	2	1	1	2	2	2	2	2	2	1	1	1	4	4	7	2	4	1
2	2	1	1	1	1	2	2	2	2	2	2	2	1	2	1	1	1	1	1	1	2	2	2	6	2	4	2	5	4
2	2	1	1	1	2	2	2	1	2	1	1	1	1	2	1	1	1	1	1	1	2	2	1	4	4	4	2	5	5
2	2	1	1	1	1	2	2	1	2	2	1	2	1	2	1	1	1	1	1	1	1	1	1	4	4	4	2	4	3
2	2	1	1	1	1	2	2	2	2	2	1	2	1	2	1	1	1	1	1	1	1	1	1	4	4	4	1	4	3
2	2	2	1	1	1	1	2	1	2	2	1	2	2	2	1	1	1	1	1	1	1	1	1	4	3	4	2	4	1
2	2	2	2	1	2	1	2	2	2	2	2	2	1	2	2	2	2	2	2	2	2	2	1	3	1	4	1	4	4
2	2	1	1	1	1	1	2	1	2	2	2	2	2	2	1	1	1	1	1	1	2	2	1	2	2	2	1	4	4
2	2	1	1	1	1	2	2	2	2	2	2	2	2	2	1	1	1	1	1	1	1	1	1	4	4	4	1	4	1
2	2	1	1	1	1	2	2	2	2	2	2	2	2	2	1	2	1	1	2	1	2	2	1	4	2	2	1	4	4
2	2	1	1	1	1	2	2	1	2	2	2	2	1	2	1	2	2	1	2	2	2	2	1	2	2	4	2	4	2
2	2	2	3	1	2	1	2	1	2	2	2	1	2	2	1	2	2	1	2	2	1	1	1	4	3	4	2	4	3
2	2	1	1	1	1	2	2	2	2	2	2	2	2	2	1	1	1	1	1	1	1	1	1	4	4	4	2	5	1
1	2	2	2	1	2	1	2	2	2	2	2	2	2	2	1	1	1	1	1	1	2	2	1	2	2	2	2	4	4
2	2	2	2	1	2	2	2	2	2	2	2	2	2	2	1	1	1	1	1	1	1	1	1	4	1	4	2	4	4
2	2	2	2	1	1	1	2	2	2	2	2	2	2	2	1	1	2	1	1	2	2	2	1	2	2	4	2	4	3
2	2	1	2	1	2	1	2	2	2	2	2	2	2	2	2	2	2	2	2	2	2	2	2	4	3	2	1	4	2
2	2	1	1	2	1	2	2	2	2	2	2	2	2	2	1	1	2	1	1	2	2	2	1	2	2	2	1	4	3
2	2	1	1	2	1	2	2	2	2	2	2	2	2	2	1	1	2	1	1	2	2	2	1	2	2	2	1	4	3
2	2	2	1	1	1	2	2	1	2	2	2	2	2	2	1	1	1	1	1	1	2	2	2	4	4	4	2	4	3
2	2	1	1	1	1	1	2	2	2	2	2	2	2	1	1	1	1	1	1	1	1	1	1	4	2	6	2	4	2
1	2	2	3	1	2	1	1	2	2	2	2	2	2	2	1	1	2	1	1	2	2	2	1	4	4	4	1	4	3
2	2	1	1	1	1	2	2	2	2	2	2	2	2	2	1	1	1	1	1	1	2	2	1	3	1	3	1	4	1
2	2	1	1	1	1	2	2	1	2	2	2	2	2	2	1	1	1	1	1	1	2	2	1	4	4	2	2	5	3
2	2	2	2	1	1	1	2	2	2	2	2	2	2	2	1	1	2	1	1	2	2	2	1	4	2	4	2	3	1
2	2	2	2	1	1	1	2	2	2	2	2	2	2	2	1	2	2	1	2	2	2	2	1	4	4	6	1	4	3
2	2	1	1	1	2	2	2	2	2	2	2	2	2	1	1	2	2	1	2	2	1	1	1	4	4	4	1	3	3
1	2	2	2	3	1	1	2	2	2	2	2	2	2	2	2	2	1	2	2	1	1	1	1	4	3	4	2	4	3
2	2	1	1	1	1	2	2	2	2	2	2	2	1	2	1	1	1	1	1	1	2	2	1	7	2	2	2	5	3
1	2	1	1	3	2	1	2	2	2	2	2	2	2	2	2	1	2	2	1	2	2	2	1	4	1	4	2	4	3
2	2	1	1	1	2	2	2	2	2	2	2	2	2	1	1	1	1	1	1	1	1	1	1	4	2	4	1	4	2
1	2	1	3	1	2	1	2	1	2	1	1	2	1	2	2	2	2	2	2	2	2	2	1	6	2	3	1	4	3
1	2	2	3	1	2	2	2	2	2	2	2	2	2	1	1	1	1	1	1	1	1	1	1	4	4	6	1	4	1
2	2	1	1	3	2	2	2	1	2	2	2	2	2	2	1	1	1	1	1	1	2	2	1	4	7	7	2	5	1
2	2	1	1	1	1	2	2	2	1	2	1	2	2	2	1	1	1	1	1	1	2	2	2	6	6	6	1	4	2
2	2	1	1	3	2	2	2	2	2	2	1	2	1	1	1	1	1	1	1	1	1	1	1	4	2	4	2	4	2
1	2	1	1	1	1	2	1	2	1	1	1	2	2	2	1	1	1	1	1	1	2	2	2	4	1	4	1	3	5
2	2	1	1	3	1	2	2	2	2	2	2	2	2	2	1	2	2	1	2	2	2	1	1	4	1	3	2	5	1
1	2	2	2	3	2	1	2	2	1	2	1	2	2	2	1	1	1	1	1	1	2	1	1	2	1	6	2	4	1
1	2	2	2	1	1	2	2	2	2	2	2	2	2	2	2	2	2	2	2	2	2	2	1	4	1	1	1	5	3
2	2	1	1	3	1	2	2	2	1	2	2	2	1	1	1	1	2	1	1	2	2	2	1	4	6	3	1	4	2
2	2	2	3	1	2	1	2	2	2	2	2	2	2	2	1	1	1	1	1	1	1	1	1	7	1	1	2	4	1
2	2	1	1	1	1	2	2	2	2	1	1	2	1	1	1	2	1	1	2	1	1	2	1	4	4	7	2	4	1
2	2	2	2	1	1	2	2	2	1	1	2	2	2	1	2	2	2	2	2	2	1	1	1	4	6	4	1	3	1
2	2	2	3	3	2	1	2	1	2	2	2	2	2	2	1	1	2	1	1	2	1	2	1	2	1	2	2	5	3
2	2	1	1	3	1	2	2	2	2	2	2	2	1	2	2	2	2	2	2	2	2	2	2	4	4	4	2	4	3
2	2	2	3	1	2	1	2	1	2	2	1	1	1	2	1	1	2	1	1	2	1	1	1	4	2	4	2	4	1
2	2	1	2	1	2	1	1	2	2	2	2	2	2	2	1	2	1	1	2	1	1	1	1	6	4	6	2	4	2
2	2	1	2	1	1	2	1	1	1	1	2	2	2	1	2	2	2	2	2	2	1	1	1	3	6	6	1	3	1
1	2	1	1	1	1	2	2	2	2	2	2	2	1	2	1	2	2	1	2	2	2	2	2	6	2	6	1	4	3
2	2	1	1	1	2	2	2	2	2	2	1	2	2	2	2	2	2	2	2	2	1	1	1	6	2	6	1	4	1
2	2	1	1	1	1	2	2	2	2	2	2	2	2	2	1	1	1	1	1	1	1	1	1	4	2	4	2	4	1
1	2	1	2	1	2	2	1	1	1	1	1	1	1	1	1	1	1	1	1	1	1	1	1	4	6	6	1	1	1
1	2	1	1	3	2	2	2	1	2	2	1	2	1	2	2	2	2	2	2	2	2	2	1	3	2	4	1	5	3
2	2	1	1	3	2	2	1	1	1	1	1	1	2	1	1	1	1	1	1	1	1	1	1	4	4	4	1	2	1
1	2	1	2	1	1	2	1	1	1	1	2	2	1	1	1	1	2	1	1	2	2	2	1	4	6	2	2	3	1
1	2	2	3	1	2	2	1	1	1	1	1	1	1	1	1	1	1	1	1	1	1	1	1	2	2	4	2	3	3
1	2	2	3	1	2	1	2	2	2	2	1	2	1	2	2	2	2	2	2	2	2	2	2	4	4	3	2	4	3
2	2	1	1	3	1	2	1	1	1	1	1	2	1	2	1	1	1	1	1	1	2	1	1	6	2	3	1	3	3
2	2	2	2	1	1	2	2	2	1	2	2	2	1	2	2	2	2	2	2	2	2	1	1	4	3	3	2	3	1
1	2	1	1	3	1	2	2	2	2	2	2	2	2	2	1	1	1	1	1	1	2	2	1	4	2	3	1	4	1
2	2	1	1	3	1	2	2	2	2	1	1	2	1	2	1	1	1	1	1	1	2	2	2	4	3	4	2	5	2
2	2	1	3	1	2	2	2	2	2	2	2	2	1	2	1	1	2	1	1	2	2	2	2	4	1	1	1	5	1
2	2	1	1	1	1	2	2	2	2	2	2	2	2	2	1	1	1	1	1	1	2	2	1	6	2	2	2	5	1
2	2	2	3	1	1	1	2	2	2	2	2	2	2	2	1	1	2	1	1	2	1	1	1	3	7	7	2	5	1
1	2	1	1	3	2	2	1	1	1	1	1	1	1	1	1	1	1	1	1	1	1	1	1	4	2	6	1	3	1
2	2	1	1	1	2	2	2	2	2	2	2	2	2	2	1	2	2	1	2	2	2	2	1	2	2	6	2	4	1
2	2	1	1	3	2	2	1	1	1	1	1	1	1	1	2	1	2	1	1	2	2	2	1	2	2	6	1	3	3
2	2	1	1	1	1	2	2	2	2	2	2	2	2	2	2	2	2	1	1	2	2	2	2	4	4	7	2	5	1
2	2	1	1	3	2	1	2	2	2	2	2	2	2	2	2	2	2	1	1	2	2	2	2	6	6	6	1	4	5
2	2	1	3	1	2	2	2	1	1	1	2	1	1	2	1	2	1	1	1	1	2	2	1	4	2	2	2	5	4
1	2	2	3	1	1	2	2	2	2	2	2	2	1	2	1	1	1	1	1	1	1	1	1	4	2	7	2	5	1
2	2	1	1	3	1	1	2	1	1	2	2	2	2	2	1	2	1	1	1	1	2	2	1	6	4	3	2	4	2
2	2	1	1	1	1	2	2	2	2	2	2	2	2	2	2	1	2	1	2	2	2	2	1	6	2	3	2	4	3
2	2	1	2	1	1	1	2	2	2	1	2	2	2	2	1	1	1	2	1	1	1	1	1	4	4	4	1	4	3
2	2	1	1	3	2	1	1	1	1	2	2	2	1	1	1	1	1	2	2	1	2	1	1	4	6	4	1	3	4
1	2	1	1	3	2	1	2	2	1	1	1	2	2	2	1	1	1	2	2	1	2	1	1	3	4	4	1	4	3
2	2	1	1	3	2	1	2	2	1	2	2	2	2	2	1	1	1	1	2	1	2	2	1	3	6	6	1	4	3
1	2	1	1	3	2	2	2	2	2	2	2	2	2	2	2	2	2	1	1	2	2	2	2	4	1	1	2	5	3
2	2	1	1	3	2	2	1	1	1	1	1	2	1	1	1	1	1	1	2	1	2	2	1	3	2	4	1	3	3
1	2	1	1	1	2	2	2	2	2	2	2	2	2	2	1	1	1	2	1	1	1	1	1	7	1	7	1	5	1
1	2	1	3	1	2	1	2	2	1	2	2	2	2	2	2	2	2	1	1	2	2	2	1	4	2	2	1	5	5
2	2	1	2	1	2	2	2	2	2	2	2	2	2	2	1	1	1	1	1	1	2	2	2	4	7	6	2	4	3
2	2	1	1	1	1	2	2	2	2	2	2	2	2	2	2	2	2	2	2	2	2	2	2	2	2	2	1	5	1
2	2	1	2	1	1	1	2	2	2	2	2	2	2	2	2	2	2	2	2	2	2	2	2	4	1	4	1	5	1
2	2	1	2	1	2	1	2	2	2	2	2	2	2	2	1	2	2	1	2	2	2	2	1	2	1	4	1	4	3
1	2	2	2	1	1	1	2	1	2	2	2	2	2	1	2	2	2	2	2	2	1	1	1	2	2	4	1	4	2
1	2	2	2	3	2	1	2	2	2	1	2	2	2	2	2	1	2	2	1	2	2	1	1	6	2	6	1	4	2
2	2	1	1	3	1	2	2	2	2	2	2	2	1	2	1	2	2	1	2	2	2	2	1	4	2	4	1	4	3
2	2	2	1	1	2	2	2	2	2	2	2	2	1	2	1	2	1	1	2	1	1	1	1	3	2	2	1	4	2
2	2	2	2	1	1	1	2	2	2	2	2	2	1	2	1	1	1	1	1	1	2	2	1	2	2	3	1	4	3
1	2	2	3	1	2	2	2	2	2	2	2	2	2	2	1	1	2	1	1	2	1	1	1	4	2	4	1	5	3
2	2	2	1	1	1	2	2	2	2	2	2	2	2	2	2	2	2	2	2	2	2	2	1	4	2	2	2	4	4
2	2	2	1	1	1	2	2	2	2	2	2	2	1	2	2	2	2	2	2	2	2	2	1	5	2	2	2	4	3
2	2	2	2	3	2	1	1	1	1	1	1	1	1	1	2	1	1	2	1	1	1	1	1	6	2	6	1	3	3
2	2	1	1	1	1	2	1	1	1	1	1	1	1	2	1	1	1	1	1	1	2	2	1	4	2	4	1	3	1
1	2	2	1	1	2	2	2	2	2	2	2	2	2	2	2	2	2	2	2	2	2	2	2	6	1	2	1	5	1
2	2	1	1	1	1	2	2	2	2	2	2	2	2	2	1	1	2	1	1	2	2	2	1	4	4	4	1	5	1
1	2	1	1	1	1	2	2	2	2	2	2	2	2	2	2	1	2	2	1	2	2	2	1	3	2	4	2	5	4
2	2	2	1	1	1	1	2	2	2	2	2	2	2	2	2	1	2	2	1	2	1	1	1	4	6	4	1	5	1
2	2	2	1	1	1	2	2	2	2	2	2	2	2	1	1	2	2	1	2	2	2	2	1	1	1	7	2	5	3
2	2	2	1	1	1	2	2	2	2	2	2	2	2	2	1	1	2	1	1	2	2	2	1	4	2	6	1	4	2
2	2	2	2	1	1	1	2	2	2	2	2	2	2	2	2	2	2	2	2	2	1	1	1	3	3	4	2	4	3
2	2	2	2	1	2	1	2	2	2	2	2	2	1	2	2	2	2	2	2	2	2	2	2	2	2	1	2	5	2
1	2	2	2	1	1	2	2	2	2	2	2	2	2	2	2	1	2	2	2	2	2	2	1	6	6	3	1	5	4
2	2	1	1	1	1	2	2	2	2	2	2	2	2	2	1	1	1	1	1	1	1	1	1	4	2	4	1	4	3
1	2	1	1	1	1	2	2	2	2	2	2	2	2	2	1	1	1	1	1	1	2	2	2	4	1	1	2	5	1
2	2	1	1	1	1	2	2	2	2	1	2	1	2	2	1	1	1	1	1	1	2	2	1	6	3	4	1	4	2
2	2	1	1	1	2	2	2	2	2	2	2	2	2	2	2	2	2	1	1	2	2	2	1	2	1	1	1	4	3
1	2	1	1	1	1	1	2	2	2	2	2	2	1	2	2	2	2	2	2	2	2	2	1	4	2	4	1	5	3
2	2	2	2	1	1	2	2	2	2	2	2	2	2	2	2	2	2	2	2	2	2	2	2	2	2	6	1	4	3
2	2	2	1	1	1	2	2	1	1	2	2	2	2	1	1	1	2	2	1	2	2	1	1	4	3	6	1	4	2
2	2	2	1	1	1	2	2	2	2	2	2	2	2	2	1	1	2	2	2	2	2	1	1	4	3	6	1	4	2
1	2	1	2	2	2	1	2	2	2	1	2	2	2	2	1	1	2	1	1	2	1	1	1	4	4	6	2	4	2
1	2	1	1	1	1	2	2	1	1	2	2	2	2	2	1	1	2	1	1	2	2	2	1	4	4	4	1	4	4
1	2	1	1	1	1	1	2	2	2	1	2	2	2	2	2	2	2	2	2	2	2	2	1	4	1	4	1	4	3
2	2	1	1	1	1	2	2	2	2	1	1	2	1	2	2	2	2	2	2	2	1	1	1	2	2	2	1	4	2
1	2	2	1	1	1	2	2	2	2	2	2	2	1	2	2	1	2	2	1	2	2	2	2	4	4	6	1	4	1
2	2	2	1	1	1	2	2	2	2	2	2	2	1	2	2	2	2	2	2	2	2	2	2	4	4	6	1	4	2
2	2	1	1	1	1	2	2	2	2	2	2	2	2	1	2	2	2	2	2	2	1	2	1	4	2	2	1	4	3
1	2	2	2	1	1	1	2	2	2	2	2	2	2	2	1	1	1	1	1	1	2	2	1	2	2	2	2	1	1
2	2	1	1	1	1	1	2	2	1	1	1	1	1	1	1	1	1	1	1	1	1	1	1	4	2	4	1	3	3
2	2	1	1	1	2	2	1	1	1	1	1	1	1	1	1	1	1	1	1	1	2	2	1	3	4	4	1	3	1
1	2	2	2	1	2	1	2	1	2	2	2	2	2	2	1	1	2	1	1	2	2	2	1	2	1	6	1	5	2
2	2	1	1	1	1	2	2	2	1	1	1	2	1	2	2	2	2	2	2	2	2	2	1	2	1	1	1	4	3
2	2	1	1	1	2	1	1	1	1	1	2	1	1	1	1	1	1	1	1	1	2	2	2	2	2	6	1	2	2
2	2	1	1	3	2	2	2	2	2	1	1	2	1	1	1	1	1	1	1	1	1	1	1	4	2	4	1	5	1
1	2	1	2	1	1	2	1	1	1	1	1	1	1	1	1	1	1	1	1	1	1	1	1	4	6	6	2	3	3
1	2	1	1	1	1	1	1	1	1	1	1	1	1	1	2	1	2	2	1	2	1	1	1	6	1	6	1	2	1
2	2	2	2	1	1	2	1	1	1	1	1	1	1	1	2	2	2	2	2	2	2	2	2	6	3	3	1	3	2
2	2	2	2	3	2	1	2	2	2	2	2	2	2	2	2	2	2	2	2	2	2	2	1	2	1	1	2	5	5
2	1	1	1	1	1	1	2	2	2	2	2	2	2	2	1	1	1	1	1	1	2	1	1	3	2	4	2	5	3
2	1	1	1	1	1	2	2	2	2	2	2	2	2	2	1	1	1	1	1	1	2	2	2	2	6	6	2	5	1
2	2	2	2	1	2	1	1	1	1	1	2	1	1	1	1	1	1	1	1	1	1	1	1	4	4	6	2	2	2
2	2	1	1	1	1	2	1	1	1	1	2	1	1	1	1	2	2	1	2	2	1	1	1	4	1	4	1	3	3
2	2	1	1	1	2	2	2	2	2	2	2	2	2	2	1	1	1	1	1	1	2	2	2	2	2	2	1	5	3
2	2	1	1	1	2	2	2	2	2	2	1	2	2	2	1	1	1	1	1	1	1	1	1	4	4	4	1	4	3
2	2	1	1	1	2	2	2	2	2	2	2	2	2	2	1	2	1	1	2	1	2	2	2	2	2	2	1	4	5
1	2	2	1	1	2	1	2	2	2	2	2	2	1	1	1	1	1	1	1	1	1	1	1	6	2	4	2	4	1
2	2	1	1	1	1	2	1	1	1	1	1	1	1	1	1	1	1	1	1	1	1	2	1	4	4	6	1	3	1
1	2	1	1	3	2	2	1	1	1	1	1	1	1	1	2	2	2	2	2	2	1	1	1	4	6	4	1	3	3
1	2	2	2	1	2	1	2	2	1	2	2	2	2	2	2	2	2	2	2	2	2	2	1	6	6	4	1	5	3
2	2	2	2	1	2	1	1	1	1	1	2	1	1	1	1	1	1	1	1	1	1	1	1	7	2	7	2	1	1
1	2	2	2	3	2	1	1	1	1	2	1	2	2	2	1	1	1	1	1	1	2	2	1	4	4	3	1	4	3
1	2	2	3	1	2	1	1	1	1	1	1	1	1	1	2	1	1	2	1	1	1	1	1	4	7	7	2	1	2
1	2	1	4	2	2	1	2	1	1	1	1	1	1	1	1	1	1	1	1	1	1	1	1	1	1	1	1	2	1
1	2	2	2	1	2	1	1	2	1	1	1	1	1	1	2	1	2	2	1	2	1	1	1	4	1	7	2	3	1
1	2	2	2	1	1	2	1	1	1	1	1	1	1	1	1	1	1	1	1	1	1	1	1	4	3	3	1	3	3
2	2	1	1	1	2	1	2	1	2	2	2	2	2	2	2	2	2	2	2	2	2	2	1	3	2	4	2	5	4
2	2	1	1	1	2	1	1	1	1	1	1	1	1	1	1	1	1	1	1	1	2	2	2	3	2	2	1	3	3
2	2	2	2	1	1	1	2	2	2	1	1	2	1	1	1	1	1	1	1	1	1	1	1	4	2	4	1	3	3
2	2	1	2	1	2	1	2	1	2	2	2	2	1	1	2	2	2	2	2	2	2	2	1	2	4	6	1	3	1
2	2	2	2	1	2	2	1	1	1	1	1	1	1	1	2	1	2	2	1	2	2	2	2	4	6	2	1	3	3
2	2	1	2	1	1	2	2	2	2	2	2	2	2	2	2	2	2	2	2	2	2	2	1	4	4	6	2	4	4
1	2	1	1	3	1	2	1	1	1	1	1	1	1	1	1	2	2	1	2	2	1	2	1	4	2	4	1	3	1
1	2	2	2	1	2	1	2	2	2	2	2	2	2	2	1	1	1	1	1	1	2	2	2	4	1	6	1	5	5
1	2	2	2	1	2	1	1	1	1	1	2	1	2	1	1	2	1	1	2	1	1	1	1	4	2	2	1	1	1
2	2	1	1	1	1	2	1	1	1	1	1	1	1	1	1	1	1	1	1	1	2	2	1	6	2	2	1	3	3
1	2	1	1	1	2	1	1	1	1	1	1	1	1	1	1	1	2	1	1	2	2	2	1	4	3	3	1	3	2
1	2	1	1	1	2	2	2	1	1	1	1	1	1	1	1	1	1	1	1	1	2	2	1	4	2	2	1	3	2
2	2	1	1	1	1	2	1	1	1	1	1	2	1	1	1	1	1	2	1	1	1	1	1	2	4	4	2	3	3
2	2	1	1	1	1	1	1	1	1	1	1	1	1	1	1	1	1	2	2	1	1	1	1	4	4	4	1	3	2
2	2	1	1	1	2	2	1	1	1	1	1	1	1	1	2	2	1	1	2	1	2	2	1	4	1	7	1	2	3
2	2	2	2	1	2	2	1	1	1	1	1	1	1	1	1	1	1	1	1	1	2	2	2	4	2	4	1	2	1
1	2	2	2	3	1	1	2	1	2	2	1	2	2	2	1	1	1	1	2	1	1	1	1	4	4	7	2	4	1
2	2	1	1	1	2	2	2	2	2	2	2	2	2	2	2	2	2	1	1	2	2	2	1	2	2	2	2	4	3
1	2	2	4	1	2	1	2	2	2	1	2	2	2	2	1	1	2	1	1	2	2	2	1	2	1	7	2	5	1
1	2	2	1	1	1	2	1	1	1	1	1	1	1	1	1	1	1	1	1	1	1	1	1	4	3	4	1	1	1
2	2	1	1	1	1	1	2	2	2	2	2	2	2	2	1	2	2	1	1	2	2	2	2	4	2	6	1	5	2
2	2	1	1	1	1	1	2	2	2	2	2	2	1	1	2	1	1	1	1	1	2	2	1	3	4	1	1	3	3
2	2	1	1	1	2	2	2	2	2	2	2	2	2	2	2	2	2	2	2	2	2	2	2	6	2	2	1	4	3
2	2	2	2	1	2	2	2	2	2	2	2	2	2	1	2	2	2	1	1	2	2	2	2	3	3	4	2	4	3
1	2	2	1	3	2	2	2	2	2	2	2	2	2	1	1	1	1	1	1	1	1	1	1	3	3	3	2	4	1
2	2	2	3	1	2	1	1	1	1	1	1	1	1	1	1	1	1	2	2	1	1	1	1	6	2	6	1	2	2
2	2	2	3	1	1	2	1	1	1	2	2	1	1	1	1	1	1	1	1	1	1	1	1	4	4	4	1	3	1
2	2	2	1	1	1	2	2	2	2	2	2	2	2	2	2	2	2	2	2	2	2	2	2	3	3	2	1	5	4
2	2	2	2	3	2	2	2	2	2	2	2	2	2	2	1	1	1	1	1	1	2	2	2	3	2	4	1	4	3
2	2	2	3	1	2	2	2	1	1	1	1	1	1	1	1	1	2	1	1	2	1	2	1	4	2	2	2	3	1
1	2	2	1	1	1	2	2	2	2	2	2	2	1	2	1	1	1	1	1	1	2	2	1	2	2	2	1	4	1
1	2	2	2	1	2	1	2	2	2	1	1	2	2	2	2	2	2	2	2	2	2	2	2	2	1	1	2	4	1
2	2	1	1	1	2	2	1	1	1	1	1	1	1	1	1	1	1	1	1	1	1	1	1	6	3	7	2	3	1
1	2	2	2	1	2	2	1	1	1	2	2	1	1	1	2	2	2	2	2	2	2	2	1	2	1	3	2	3	2
2	2	1	1	1	1	1	2	1	2	2	2	2	2	2	1	1	1	1	1	1	2	2	1	3	1	6	1	5	5
1	2	1	1	3	2	1	1	1	1	1	1	1	1	1	1	1	1	1	1	1	1	1	1	4	4	7	2	1	1
1	2	1	1	1	1	1	2	2	2	1	2	2	2	2	1	1	1	1	1	1	2	2	1	4	1	4	2	4	1
2	2	2	2	3	1	1	2	2	2	2	2	2	2	2	2	2	2	2	2	2	2	2	2	2	2	2	2	5	5
2	2	1	1	1	2	2	2	1	2	1	2	2	2	1	1	1	1	1	1	1	2	2	1	3	3	4	1	5	3
2	2	1	1	1	2	1	2	2	2	2	2	2	2	1	1	2	2	1	2	2	1	1	1	3	1	4	2	4	3
1	2	2	3	1	1	1	2	2	2	2	2	2	2	2	1	1	2	1	1	2	2	2	1	2	2	6	1	4	4
1	2	1	1	1	2	2	2	1	2	2	2	2	2	1	2	2	2	2	2	2	1	1	1	3	1	6	2	4	3
2	2	2	1	1	1	2	2	2	2	2	2	2	2	2	2	2	2	2	2	2	2	2	2	3	3	6	1	4	3
2	2	2	1	1	2	1	2	2	2	2	2	2	2	1	2	1	2	2	1	2	1	1	1	3	2	6	2	4	1
1	2	1	2	1	2	2	2	1	2	1	1	2	2	1	2	2	2	2	2	2	1	1	1	3	2	4	1	4	2
1	2	2	2	3	2	1	2	2	2	2	2	2	2	2	1	1	1	1	1	1	1	1	1	3	2	4	2	4	3
1	2	2	4	1	2	1	1	1	1	1	1	1	1	1	1	1	2	2	1	2	1	1	1	6	6	6	1	2	1
1	2	1	1	1	2	2	1	1	1	1	2	1	1	1	1	1	2	2	1	2	1	1	1	4	1	4	1	3	3
2	2	2	4	1	2	1	2	2	2	2	2	2	1	2	2	2	2	2	2	2	1	1	1	3	2	2	2	5	3
2	2	2	3	1	1	1	2	2	2	2	2	2	1	2	2	1	2	2	1	2	2	2	1	3	4	6	2	5	1
2	2	1	1	1	2	2	2	2	2	2	2	2	2	2	1	1	1	1	1	1	2	2	2	2	2	6	2	4	1
1	2	1	1	3	1	2	2	2	2	1	1	2	2	2	1	1	1	2	1	2	2	2	2	3	2	6	1	5	3
1	2	2	2	1	1	1	2	2	2	2	2	2	1	2	2	1	1	2	1	2	2	2	1	3	1	2	1	4	4
2	2	1	2	1	2	1	1	2	1	1	1	1	1	1	1	1	2	1	1	2	1	1	1	3	1	2	2	3	2
2	2	1	3	1	2	1	1	1	1	1	1	1	1	1	1	1	1	1	1	1	1	1	1	2	1	4	2	2	1
2	2	1	1	1	1	2	1	1	1	1	1	1	1	1	1	1	1	1	1	1	1	1	1	4	4	4	2	3	3
1	2	1	1	1	1	1	1	1	1	1	1	1	1	1	1	1	1	1	1	1	1	2	1	1	6	6	1	3	5
1	2	2	3	2	2	1	2	2	2	2	1	2	2	2	2	2	2	2	2	2	2	2	1	2	2	2	1	4	4
1	2	2	3	2	2	1	2	2	1	2	2	2	2	2	2	2	2	2	2	2	2	2	1	2	1	2	1	5	3
1	2	1	2	2	1	1	2	2	2	2	1	2	2	2	2	2	2	2	2	2	2	2	1	3	2	1	1	5	3
1	2	2	2	2	2	1	1	1	1	1	1	1	2	2	2	2	2	2	2	2	2	2	1	3	1	2	1	5	3
1	2	2	2	2	1	1	1	1	2	2	1	1	2	2	2	2	2	2	2	2	2	2	1	2	2	2	1	5	3
1	2	2	2	2	1	1	1	1	1	1	1	1	2	2	2	1	1	2	1	1	2	2	1	2	2	2	1	5	3
1	2	2	3	2	2	1	2	2	1	1	1	1	2	2	2	2	2	2	2	2	2	2	2	2	2	2	1	5	3
1	2	1	3	2	2	1	2	2	2	1	1	1	2	2	2	2	2	2	2	2	2	2	2	2	2	2	1	4	4
1	2	1	2	2	1	1	1	1	1	1	1	1	2	1	2	2	2	2	2	2	2	2	1	2	2	2	1	5	3
1	2	2	3	2	2	1	2	2	1	2	2	2	2	2	2	2	2	2	2	2	2	2	1	2	2	2	1	4	3
1	2	2	4	2	2	1	2	2	2	2	2	2	2	2	2	2	2	2	2	2	1	2	1	2	2	2	1	4	4
1	2	2	3	2	2	1	2	2	2	2	2	2	2	2	2	2	2	2	2	2	1	1	1	2	2	2	1	4	4
1	2	2	3	2	2	1	2	2	2	2	2	2	2	2	2	2	2	2	2	2	1	2	1	2	2	2	2	5	3
1	2	2	3	2	2	1	1	1	2	2	2	2	2	2	2	2	2	2	2	2	2	2	1	2	2	2	2	4	3
2	2	2	3	1	2	1	2	1	1	1	1	1	2	1	2	1	1	2	1	1	1	1	2	6	2	7	2	4	3
1	2	2	2	2	2	1	2	2	2	2	2	2	2	2	2	2	2	2	2	2	2	2	1	2	2	2	2	4	3
1	1	2	3	2	2	1	1	1	1	1	1	1	1	2	2	2	2	2	2	2	2	2	1	2	2	2	2	4	3
1	2	2	3	2	2	1	1	1	2	2	2	2	2	2	2	2	2	2	2	2	2	2	1	4	4	4	2	4	3
1	1	2	3	2	1	1	2	2	2	2	2	2	2	2	2	2	2	2	2	2	2	2	1	4	2	2	2	4	3
1	1	2	2	2	1	1	2	2	2	2	2	2	2	2	2	2	2	2	2	2	2	2	1	3	2	2	2	5	3
1	2	2	3	1	2	2	2	2	2	1	2	2	2	1	1	1	1	1	1	1	1	1	1	4	3	6	2	4	1
2	2	1	1	1	2	1	1	1	2	1	1	1	1	1	1	1	1	1	1	1	1	1	1	4	7	2	1	3	1
1	2	1	1	1	2	1	1	2	2	1	1	2	2	2	2	1	2	2	1	2	1	2	1	3	3	6	2	4	3
2	2	2	3	1	2	1	2	2	2	2	2	2	2	2	2	2	2	2	2	2	2	2	2	3	3	7	2	5	5
1	2	1	1	1	1	2	2	2	2	2	2	2	2	2	1	1	1	1	1	1	1	1	1	3	3	4	2	4	3
2	2	1	2	1	1	1	2	2	2	1	1	2	1	2	2	2	2	2	2	2	1	2	1	3	3	6	2	4	4
2	2	1	1	1	1	1	1	1	1	1	1	1	1	1	2	2	2	2	2	2	2	2	1	7	1	1	1	1	1
2	2	2	1	1	1	2	1	2	1	1	1	1	1	1	1	1	1	2	1	1	1	1	1	4	6	4	2	3	2
1	2	1	1	1	2	2	1	1	1	1	1	1	1	1	1	1	1	2	1	2	1	2	1	4	1	1	1	3	1
1	2	2	3	1	2	2	2	2	2	2	2	2	2	2	2	2	2	2	2	2	2	2	2	3	3	2	1	4	2
2	2	1	1	1	2	2	1	1	1	1	1	1	1	1	1	1	1	1	1	1	2	2	2	6	6	2	1	1	2
2	2	1	1	1	2	2	2	2	2	2	2	2	2	2	1	1	1	1	1	1	2	1	1	4	4	4	1	4	3
1	2	2	2	1	2	1	2	2	2	2	2	2	2	2	1	1	1	1	1	1	1	1	1	6	6	7	2	4	1
2	2	1	1	1	2	2	1	1	1	1	1	1	1	1	1	1	1	1	1	1	1	1	1	4	4	4	1	3	3
1	2	1	1	1	1	2	2	2	2	2	2	2	2	2	2	2	1	2	2	1	2	2	2	2	3	6	1	5	3
1	2	1	2	1	2	1	2	2	2	2	2	2	2	2	1	1	1	1	1	1	2	1	1	3	3	4	1	4	3
2	2	1	1	1	2	2	1	1	1	1	1	1	1	1	1	1	1	1	1	1	1	1	1	4	6	4	1	3	1
2	2	1	1	1	2	2	1	1	2	1	1	2	1	2	1	1	1	1	1	1	1	1	1	4	4	4	1	3	3
1	2	2	3	1	2	2	2	2	2	2	2	2	2	2	1	1	2	1	1	2	2	2	1	2	2	2	1	5	3
1	2	2	2	1	1	2	1	1	1	1	1	1	2	1	2	2	2	1	1	2	1	1	2	6	7	7	1	3	1
2	2	2	1	1	2	2	1	2	1	1	1	1	1	1	1	1	1	1	1	1	1	1	1	4	6	2	1	3	4
2	2	2	3	3	2	1	1	1	2	2	1	2	1	1	2	2	2	2	2	2	1	1	1	4	6	4	2	3	3
1	2	2	1	1	1	2	1	1	2	1	1	2	2	1	1	1	1	1	1	1	1	1	1	4	6	6	2	2	1
1	2	1	3	3	2	2	1	1	1	1	1	1	1	1	1	1	1	2	1	1	1	1	1	7	7	7	1	1	1
1	2	1	1	1	1	2	1	1	1	1	1	1	1	1	1	1	1	1	1	1	2	1	1	3	4	4	1	3	1
2	2	2	2	1	2	2	1	1	1	1	1	1	1	1	2	2	2	2	1	2	1	1	1	3	6	7	2	3	1
1	2	1	1	1	1	2	2	2	2	2	2	2	2	2	1	1	1	2	2	1	2	2	2	3	3	7	2	4	2
1	2	1	1	1	2	2	1	2	2	2	2	2	2	2	1	2	2	2	1	2	2	2	1	1	1	4	2	5	2
2	2	1	1	1	2	2	1	2	2	2	2	2	2	2	1	1	1	1	1	1	2	2	1	4	7	4	1	5	3
2	2	1	1	1	1	2	2	1	2	2	2	2	1	2	1	1	1	1	1	1	2	2	2	4	2	2	2	4	2
1	2	1	1	1	2	2	2	1	2	2	2	2	2	2	1	1	1	1	1	1	2	2	1	3	1	2	1	5	2
1	2	1	1	1	1	2	2	2	2	2	2	2	2	2	2	2	2	2	2	2	2	2	2	3	3	2	1	5	5
1	2	2	1	1	1	2	2	2	2	2	2	2	2	1	1	1	1	1	1	1	2	2	1	3	3	6	1	4	2
1	2	2	2	1	1	2	2	2	1	2	2	2	2	2	2	1	2	2	2	2	2	2	2	2	2	2	2	4	4
2	2	2	2	1	1	2	2	1	1	2	2	2	2	1	1	1	1	1	1	1	1	1	1	3	3	6	1	5	1
1	2	2	1	1	2	2	2	2	1	2	2	2	1	2	2	1	1	2	1	1	2	2	1	2	1	1	1	5	2
1	2	1	1	1	1	2	2	1	1	1	1	1	1	1	2	2	2	2	2	2	2	2	2	7	7	7	2	1	1
1	2	1	2	3	2	2	2	2	2	2	2	2	2	2	2	1	1	2	1	1	1	1	1	1	3	7	1	5	5
2	2	1	2	1	2	1	2	1	1	2	1	2	1	1	1	1	1	1	1	1	1	1	1	4	4	4	1	3	3
1	2	1	1	1	2	2	1	2	2	1	1	1	2	1	1	1	2	1	1	2	1	1	1	4	4	2	1	3	3
1	2	1	2	1	2	1	2	1	2	2	2	2	2	2	1	1	2	1	1	2	2	2	1	3	1	7	2	4	1
1	2	2	3	1	2	1	2	2	2	1	1	2	1	1	2	2	2	2	2	2	2	2	1	4	1	7	1	3	1
2	2	1	1	1	1	1	2	2	2	2	2	2	2	1	1	1	1	1	1	1	2	2	2	3	2	4	1	4	4
1	2	2	3	1	2	1	2	2	2	1	1	2	2	1	2	2	2	2	2	2	2	2	1	7	1	7	2	4	1
2	2	1	1	1	2	1	1	1	1	1	1	2	1	2	1	1	1	1	1	1	2	2	1	6	7	4	1	2	2
2	1	1	4	1	1	1	1	2	2	2	2	2	2	2	1	1	1	1	1	1	1	1	1	3	3	4	2	5	2
1	2	2	1	1	1	2	1	1	1	1	1	1	1	1	1	1	1	1	1	1	1	1	1	7	4	6	1	1	1
1	2	1	3	1	2	1	1	1	1	1	1	1	1	1	1	1	1	1	1	1	1	1	1	4	4	4	2	3	2
2	2	1	1	1	1	2	2	2	2	2	2	2	2	2	2	2	2	2	2	2	2	2	1	2	6	3	1	4	4
1	1	2	1	1	1	2	2	2	2	2	2	2	2	2	2	2	1	2	2	1	2	2	2	3	3	6	1	4	4
2	2	2	1	1	2	2	2	2	2	2	2	2	2	1	2	2	2	2	2	2	2	1	1	3	3	7	1	5	1
2	2	1	2	1	1	2	2	2	2	2	2	2	2	2	1	1	1	1	1	1	2	2	1	6	2	3	1	5	2
1	2	2	3	1	2	2	2	1	2	1	1	2	1	2	1	1	1	1	1	1	1	2	1	4	1	6	1	4	1
1	2	2	1	1	2	2	1	1	1	1	1	1	1	1	1	1	1	1	1	1	1	1	1	7	1	1	2	1	1
1	2	1	1	1	1	2	2	2	2	2	2	2	2	2	2	2	2	2	2	2	2	2	1	3	2	3	1	5	3
1	2	1	1	1	1	2	1	1	1	1	1	1	1	1	1	1	1	1	1	1	2	2	1	2	6	4	1	3	1
1	2	1	1	1	1	2	1	1	1	1	1	1	1	1	1	1	1	1	1	1	2	2	1	2	6	4	1	3	1
2	2	1	1	1	1	1	2	1	1	2	2	2	2	2	1	1	1	1	1	1	2	2	2	2	6	1	1	5	1
1	2	2	2	1	2	2	2	2	2	2	2	2	2	2	2	2	2	2	2	2	2	2	2	2	1	1	2	5	4
1	2	2	2	1	1	2	2	2	2	2	2	2	1	2	1	1	1	1	1	1	2	2	1	2	2	6	1	5	2
2	2	1	1	3	1	2	1	1	1	1	1	1	1	1	2	2	1	2	2	1	1	1	1	4	6	4	2	3	1
1	2	1	1	1	1	2	2	2	2	2	2	2	2	1	1	1	1	1	1	1	2	2	2	6	6	6	1	4	4
1	2	2	2	1	2	2	2	2	2	2	2	2	2	2	1	1	1	1	1	1	2	2	1	6	6	4	1	4	2
1	2	2	2	1	2	2	1	1	1	1	1	1	1	1	2	2	2	2	2	2	1	1	1	3	3	6	1	3	2
2	2	1	1	1	1	2	2	2	2	2	2	2	2	2	2	2	2	2	2	2	2	2	2	3	3	6	1	5	2
1	2	1	1	3	2	2	2	2	2	2	2	2	1	2	1	1	1	1	1	1	2	2	2	3	1	1	2	5	5
1	2	2	1	1	1	2	2	1	1	2	2	2	1	2	2	2	2	2	2	2	2	1	1	3	2	4	1	5	1
1	2	2	2	1	1	2	2	2	2	2	2	2	2	2	1	2	2	1	2	2	2	2	2	3	2	2	1	5	1
2	2	1	1	1	2	2	2	2	1	1	1	2	2	2	1	2	1	1	2	1	2	2	2	3	3	7	1	5	2
1	2	2	3	1	2	2	2	2	1	2	2	2	2	2	2	1	2	2	1	2	2	2	2	1	4	7	1	5	1
2	2	2	2	1	1	2	1	1	1	1	1	1	1	1	2	1	2	2	1	2	1	1	1	4	2	7	2	3	1
2	2	1	1	3	2	2	1	1	1	1	1	1	1	1	1	1	1	1	1	1	1	1	1	4	4	4	1	3	3
2	2	1	1	1	1	2	2	2	1	1	2	2	2	2	1	1	1	1	1	1	2	2	2	4	2	2	2	4	2
2	2	2	2	1	2	2	2	2	2	2	2	2	2	2	1	1	1	1	1	1	2	2	1	4	4	6	1	4	1
1	2	2	2	1	2	2	1	1	1	1	1	1	1	1	1	1	2	1	1	2	1	1	1	4	6	6	1	3	3
1	2	1	1	1	1	2	1	1	1	1	1	1	1	1	1	1	1	1	1	1	2	2	1	4	4	7	2	2	1
1	2	1	1	1	1	1	1	1	2	1	1	2	1	1	2	1	1	2	1	1	1	1	1	4	4	4	2	3	2
1	2	2	2	1	2	1	2	2	2	2	2	2	2	2	1	2	2	1	2	2	2	2	1	3	3	4	2	4	3
1	2	2	1	1	2	2	2	1	2	2	2	2	2	2	2	2	2	2	2	2	2	2	1	3	3	4	2	4	1
1	2	1	1	1	1	1	2	1	2	1	1	1	1	1	2	1	1	2	1	1	1	1	1	4	4	4	2	3	2
2	2	1	1	1	2	2	2	2	2	2	2	2	1	2	2	2	2	2	2	2	2	2	1	3	2	4	1	4	3
2	2	1	1	1	2	2	2	2	2	2	1	2	2	1	2	1	2	2	1	2	1	2	1	3	1	1	1	5	2
2	2	2	3	3	2	2	2	2	2	2	2	2	2	2	2	2	2	2	2	2	2	2	1	3	1	7	2	5	1
1	2	2	4	3	2	2	2	2	2	2	2	2	2	2	2	2	2	2	2	2	2	2	1	3	3	7	1	5	1
2	2	1	1	1	1	1	1	1	1	1	1	1	1	1	1	2	1	1	2	1	1	1	1	6	2	7	1	3	2
2	2	1	1	2	1	1	1	1	1	1	1	1	2	1	1	1	1	1	1	1	1	1	1	2	2	2	2	4	1
1	2	2	3	1	1	2	1	1	1	1	1	1	1	1	1	1	1	1	1	1	2	2	2	4	2	2	2	3	1
2	2	2	3	1	2	2	1	1	1	1	1	1	1	1	1	1	2	1	1	2	1	1	1	6	1	7	2	1	1
2	2	1	1	1	1	1	1	1	1	1	1	1	1	1	1	2	1	1	2	1	1	1	1	4	7	4	1	3	3
2	2	1	1	1	1	2	1	1	1	1	1	1	1	1	1	1	1	1	1	1	1	1	1	4	6	6	1	3	3
2	2	1	1	1	1	2	1	1	1	1	1	1	1	1	1	1	1	1	1	1	1	1	1	4	2	7	1	1	1
2	2	1	1	1	2	2	1	1	1	1	1	1	1	1	2	2	2	2	2	2	2	2	2	6	6	6	1	3	2
1	2	1	1	1	1	2	1	1	1	1	1	1	1	1	1	1	1	1	1	1	1	1	1	6	2	4	1	3	3
1	2	1	1	1	2	2	2	2	1	1	1	1	2	2	2	2	1	2	2	1	2	1	2	6	7	3	1	5	3
2	2	1	1	1	1	1	1	1	1	1	1	1	1	1	1	1	1	1	1	1	1	1	1	3	6	7	1	1	1
1	2	1	1	1	2	1	2	2	2	2	2	2	2	2	1	1	1	1	1	1	1	1	1	3	4	4	2	5	1
1	2	1	1	1	1	1	1	1	1	1	1	1	1	1	1	1	1	1	1	1	1	1	1	7	1	7	1	1	1
2	2	1	1	1	1	2	1	1	1	1	1	1	1	1	2	2	2	2	2	2	1	1	1	4	6	4	1	3	2
2	2	2	3	1	2	1	1	1	1	1	1	1	1	1	1	1	1	1	1	1	1	1	1	4	6	2	1	2	1
2	2	1	1	1	2	1	1	1	1	1	1	1	1	1	1	1	1	1	1	1	1	1	1	4	4	7	1	1	1
2	2	1	1	1	1	2	2	1	1	2	1	1	1	1	1	1	1	1	1	1	1	1	1	4	4	6	1	2	1
2	2	1	1	1	1	2	2	2	2	2	2	2	2	2	1	1	1	1	1	1	1	1	1	3	3	4	1	5	4
2	2	1	1	1	1	2	2	2	2	2	2	2	2	2	1	1	1	1	1	1	2	2	1	3	3	6	1	4	1
1	2	2	2	1	1	2	2	2	2	2	2	2	2	2	2	1	2	2	1	2	2	2	1	3	1	2	2	5	3
2	2	1	1	1	1	1	1	1	1	2	1	1	1	1	1	1	1	1	1	1	1	2	1	4	3	4	2	3	3
2	2	1	1	1	1	2	1	1	2	1	1	1	1	1	2	2	1	2	2	1	2	2	1	2	4	6	1	3	3
1	2	1	1	1	2	2	1	1	1	1	1	1	1	1	1	1	1	1	1	1	1	1	1	7	4	1	2	1	1
2	2	2	3	1	2	1	1	1	1	1	1	1	1	1	1	1	1	1	1	1	1	1	1	6	2	6	2	2	3
2	2	1	1	1	1	1	1	1	1	1	2	1	1	1	1	1	1	1	1	1	1	2	1	4	3	4	2	3	3
1	2	1	1	1	1	2	1	1	2	1	2	1	1	1	2	2	2	2	2	2	2	2	2	6	6	6	1	3	3
2	2	2	3	1	2	2	1	1	1	1	1	1	1	1	1	2	2	1	2	2	1	1	1	7	7	7	1	1	1
1	2	1	1	1	2	1	1	1	1	1	1	1	1	1	1	1	1	1	1	1	1	1	1	4	4	4	1	1	1
2	2	1	1	1	1	2	2	1	2	2	2	2	2	2	1	1	1	1	1	1	1	1	1	3	3	4	1	5	4
2	2	1	1	3	1	1	1	2	1	1	2	2	2	2	2	1	2	2	1	2	1	1	1	3	1	3	1	4	1
2	2	1	1	1	2	2	1	1	1	1	1	1	1	1	1	1	1	1	1	1	2	1	2	6	2	6	1	3	2
1	2	2	2	1	1	1	1	1	1	1	1	1	1	1	1	1	1	1	1	1	1	1	1	6	2	6	2	1	1
2	2	1	1	1	2	1	1	1	1	1	1	1	1	1	1	1	1	1	1	1	2	2	1	2	2	4	1	1	1
2	2	1	1	1	2	2	1	1	1	2	1	1	1	1	2	2	2	2	2	2	2	2	2	6	6	6	1	3	2
2	2	2	1	1	2	2	2	1	2	1	1	2	1	1	1	1	1	1	1	1	1	1	1	4	7	7	2	2	1
2	2	1	1	1	1	2	1	1	1	1	1	1	1	1	2	2	2	2	2	2	1	1	1	4	6	4	1	3	2
1	2	1	4	1	2	1	2	2	2	2	2	2	2	2	2	2	2	2	2	2	2	2	1	3	1	1	2	5	5
2	2	2	2	1	2	2	2	2	2	1	2	1	1	1	2	2	2	2	2	2	1	1	1	5	5	6	2	3	2
1	2	2	2	3	1	2	2	1	2	2	2	2	2	2	2	1	2	2	1	2	2	2	1	3	2	2	1	4	3
2	2	1	1	3	1	1	1	2	1	1	1	2	1	1	2	1	1	2	1	1	1	1	2	4	2	4	2	3	1
2	2	2	3	1	2	1	2	1	2	2	2	2	2	2	1	1	1	1	1	1	1	1	1	3	2	4	1	4	3
2	2	1	1	1	1	2	1	1	2	1	1	1	1	1	2	2	2	2	2	2	2	2	2	6	6	6	1	3	1
1	2	2	1	1	2	2	2	2	2	2	2	2	2	2	2	1	2	2	1	2	2	2	1	2	1	2	1	4	2
2	2	1	3	1	2	1	1	1	1	1	1	1	1	1	1	1	1	1	1	1	2	2	2	4	2	6	1	3	2
1	2	2	1	2	1	1	2	1	1	1	1	1	1	1	1	1	1	1	1	1	2	1	2	6	6	4	1	2	2
1	1	1	1	3	2	2	1	1	1	1	1	1	1	1	1	1	1	1	1	1	2	2	2	4	3	6	1	2	2
1	2	1	3	2	2	2	2	2	2	2	1	2	2	2	2	2	2	2	2	2	1	2	1	3	3	7	1	4	3
2	2	1	1	1	2	1	2	2	2	2	2	2	2	2	1	2	2	1	2	2	1	2	2	3	3	4	1	4	3
1	2	1	2	3	2	1	1	1	1	1	1	1	1	1	1	2	2	1	2	2	1	1	1	7	7	7	1	3	3
1	2	1	2	2	1	1	2	1	2	1	2	2	2	2	1	2	2	1	2	2	2	1	1	6	6	1	1	5	4
2	2	1	1	2	1	1	1	1	1	1	1	1	1	1	1	1	2	1	1	2	1	1	1	6	2	2	1	2	1
1	2	1	4	3	2	2	2	2	2	2	1	2	2	2	2	2	1	2	2	1	2	2	2	7	7	7	1	5	5
1	2	2	2	3	1	1	1	1	2	2	2	2	1	1	1	2	2	1	2	2	2	2	1	4	4	4	1	3	5
2	2	2	2	2	1	1	1	1	1	1	2	1	1	1	1	1	2	1	1	2	1	1	1	4	6	4	1	1	4
2	2	1	1	2	2	1	2	2	2	2	2	2	1	2	1	1	1	1	1	1	2	1	2	3	2	3	1	5	2
2	2	2	1	2	2	1	2	2	2	2	2	2	2	2	1	1	1	1	1	1	1	1	1	3	3	3	1	4	3
1	2	1	2	3	2	1	2	2	2	2	2	2	1	2	1	2	2	1	2	2	1	2	2	4	4	6	1	5	4
1	2	1	3	3	2	2	2	2	2	2	2	2	2	2	1	1	2	1	1	2	2	2	1	3	3	4	1	5	4
1	2	1	1	2	1	1	1	1	1	1	1	1	1	1	2	2	2	2	2	2	2	2	1	7	7	6	2	2	2
1	2	2	2	2	2	1	2	2	2	2	2	2	2	2	2	1	2	2	1	2	2	2	2	3	3	7	1	4	3
1	2	1	1	3	1	1	1	1	1	1	1	1	1	1	2	1	1	2	1	1	2	2	1	2	7	7	2	2	2
1	2	1	2	1	2	1	2	2	2	2	2	2	2	2	2	2	2	2	2	2	2	1	2	3	3	4	1	4	3
1	2	1	3	1	2	1	2	2	1	2	2	1	2	2	2	2	2	2	2	2	2	2	2	3	3	7	2	4	3
1	2	1	2	2	2	1	1	1	1	1	1	1	1	1	2	2	2	2	2	2	2	2	2	7	6	4	2	3	4
2	2	1	1	2	1	1	1	1	2	1	1	1	1	1	1	2	2	1	2	2	2	2	2	4	4	6	1	3	3
1	2	1	2	2	2	1	2	2	2	2	2	2	2	2	2	1	2	2	1	2	2	2	2	3	3	6	1	4	5
1	2	1	1	2	1	1	2	2	2	2	2	2	2	2	2	2	2	2	2	2	1	1	2	3	3	7	1	5	5
2	2	1	1	2	1	1	2	2	2	2	2	2	2	2	1	1	1	1	1	1	1	2	2	3	3	1	1	5	1
1	2	2	4	3	2	2	2	2	2	2	1	2	1	2	2	2	1	2	2	1	1	2	1	7	7	6	1	2	5
1	2	1	2	2	1	1	2	2	2	1	2	1	1	2	2	2	2	2	2	2	2	2	1	6	4	4	1	3	4
1	2	1	1	2	1	1	2	2	1	2	1	2	1	2	1	1	1	1	1	1	1	2	2	3	3	6	1	4	4
1	2	1	2	3	2	1	2	2	2	2	2	2	1	2	2	2	2	2	2	2	2	2	2	3	3	7	1	4	4
1	2	1	1	2	2	1	2	2	2	2	2	2	1	2	1	1	2	1	1	2	2	1	1	6	6	6	1	4	1
1	2	2	1	2	1	2	2	2	2	2	2	2	2	2	2	2	1	2	2	1	1	1	2	3	3	3	1	4	4
1	2	2	2	1	2	1	1	2	2	2	2	2	1	1	1	1	2	1	1	2	2	1	1	3	3	4	1	4	5
1	2	2	2	2	1	1	1	1	1	2	2	2	1	2	2	2	2	2	2	2	1	2	1	3	3	3	1	4	4
1	2	2	1	3	1	1	1	2	2	2	2	2	2	1	2	1	1	2	1	1	2	2	1	3	3	7	2	4	4
1	2	2	2	3	2	1	1	2	2	1	1	1	1	2	1	2	2	1	2	2	2	2	2	6	6	6	1	2	2
1	2	2	2	3	2	1	1	2	2	1	1	1	1	1	1	2	2	1	2	2	2	2	2	6	6	6	1	2	2
2	2	2	4	2	2	2	1	2	1	2	2	2	1	2	2	2	2	2	2	2	2	2	1	3	1	1	1	5	5
1	2	1	2	3	2	1	2	2	2	2	2	2	2	2	2	1	2	2	1	2	2	2	2	3	3	6	2	4	3
1	2	1	1	2	2	1	2	2	2	2	1	2	2	2	2	1	2	2	1	2	2	2	2	3	6	6	2	5	4
1	2	1	1	3	2	1	2	2	2	2	2	2	2	2	2	2	2	2	2	2	1	2	2	3	3	4	2	4	4
1	2	1	1	2	1	1	2	2	2	2	2	2	2	2	2	1	2	2	1	2	2	2	2	3	3	6	2	4	3
1	2	1	1	2	1	1	2	2	2	2	2	2	2	2	2	2	2	2	2	2	2	2	2	7	7	6	2	5	1
1	2	1	2	1	2	1	2	2	2	2	2	2	2	2	2	1	1	2	1	1	1	2	2	3	3	4	1	5	5
1	2	1	1	1	2	1	2	2	2	2	2	2	2	2	2	2	2	2	2	2	2	2	2	3	2	7	2	5	5
1	2	1	1	1	2	1	2	2	2	2	2	2	2	2	2	2	2	2	2	2	2	2	2	2	2	7	2	5	5
1	2	1	1	2	1	1	2	2	2	2	1	2	1	2	1	2	2	1	2	2	2	2	2	6	7	6	2	3	1
1	2	1	1	2	1	1	2	2	2	2	2	2	2	2	2	2	1	2	2	1	1	2	1	7	6	6	1	3	4
1	2	1	1	2	1	1	2	1	1	1	2	2	2	1	1	2	2	1	2	2	2	2	2	3	3	4	1	4	4
1	2	1	1	2	1	1	1	1	1	1	1	1	1	2	2	1	2	2	1	2	1	2	2	4	7	6	1	3	3
1	2	1	1	3	1	1	1	1	1	2	1	1	1	1	1	1	2	1	1	2	1	2	1	3	4	7	1	3	1
1	2	1	1	3	1	1	2	2	2	2	2	2	1	2	2	2	2	2	2	2	1	2	2	3	3	6	1	4	4
1	2	1	1	3	2	1	2	2	2	2	2	2	1	2	2	2	2	2	2	2	2	2	2	3	3	6	1	5	4
1	2	1	1	3	2	1	2	2	2	2	2	2	2	2	2	2	2	2	2	2	2	2	2	3	3	6	2	5	4
1	2	1	1	3	1	1	2	2	2	2	2	2	1	2	2	2	2	1	1	2	2	2	2	3	3	6	1	5	4
1	2	1	1	2	1	1	2	2	2	2	2	2	2	2	2	2	2	2	2	2	2	2	2	7	7	7	2	4	2
1	2	1	1	2	1	1	2	2	2	2	2	2	2	2	2	2	1	2	2	1	2	2	2	3	3	6	2	5	4
1	2	1	1	2	1	1	2	2	2	2	2	2	2	2	2	2	2	2	2	2	2	2	2	3	3	7	1	4	5
1	2	1	1	3	1	1	2	2	2	2	2	2	2	2	2	2	2	2	2	2	2	2	2	7	7	7	2	5	2
2	2	1	3	1	2	1	2	2	2	1	1	1	2	1	1	1	1	2	2	1	2	2	1	1	1	1	1	5	5
1	2	1	1	3	1	1	2	2	2	2	2	2	2	2	2	2	2	2	2	2	2	2	2	3	3	7	2	5	2
1	2	2	2	2	2	1	2	2	2	2	1	2	2	1	2	2	1	2	2	1	2	2	1	3	3	7	2	5	5
1	2	1	1	3	1	1	2	2	2	2	2	2	2	2	2	2	2	2	2	2	2	2	2	3	3	4	1	5	1
1	2	2	1	2	1	2	2	2	2	2	1	1	2	2	1	1	1	1	1	1	1	1	2	3	3	4	1	4	1
1	2	1	2	1	1	2	2	1	2	2	2	2	1	1	1	1	1	2	2	1	1	1	1	4	7	4	2	3	3
1	2	2	1	2	1	2	2	2	2	2	1	1	2	2	1	1	1	2	2	1	1	1	2	3	3	4	1	4	1
1	2	1	1	3	1	1	2	1	2	2	2	2	1	2	1	2	2	2	2	2	2	2	1	2	3	4	1	5	1
1	2	1	1	3	2	1	1	1	1	1	1	1	1	1	1	2	2	1	1	2	2	2	1	6	6	6	2	1	1
1	2	2	3	2	2	1	2	2	2	2	2	2	2	2	1	1	2	1	1	2	2	1	2	4	7	6	2	5	5
1	2	1	4	2	2	1	2	2	2	2	2	2	2	2	2	1	2	1	1	2	2	2	2	3	7	6	1	5	4
1	2	2	1	2	1	1	2	2	2	2	2	2	2	2	2	1	1	2	1	1	2	2	2	4	4	4	1	5	5
2	2	1	2	2	2	1	2	2	2	2	2	2	2	2	2	1	2	2	1	2	2	2	2	7	7	7	2	4	4
1	2	1	2	2	2	1	2	2	2	2	2	2	2	2	2	2	2	2	2	2	2	2	2	7	6	6	2	5	4
1	2	1	2	2	2	1	2	2	2	2	2	2	2	1	2	2	2	2	2	2	2	2	2	7	6	7	2	5	1
1	2	1	1	2	1	1	2	1	1	2	1	1	2	1	2	1	2	2	1	2	2	1	2	7	6	6	1	5	4
1	1	2	1	3	1	1	2	2	2	2	2	2	2	1	1	1	1	1	1	1	1	1	2	3	6	4	1	3	1
1	2	1	4	1	2	2	1	2	2	1	2	1	2	1	2	2	2	2	2	2	1	1	2	3	6	3	1	4	2
1	2	1	1	2	1	1	2	1	2	1	1	2	2	1	1	1	1	1	1	1	2	2	1	4	3	4	1	4	3
1	2	1	2	3	2	1	2	1	2	2	1	2	2	1	1	1	2	1	1	2	1	2	1	4	4	4	1	4	3
1	2	1	2	2	2	2	2	2	2	2	1	2	2	2	1	1	2	1	1	2	2	2	1	6	7	4	1	1	1
1	2	1	1	2	1	1	2	2	2	2	2	2	2	2	2	2	1	2	2	1	1	1	1	6	6	4	1	4	1
1	2	1	1	2	1	1	2	2	1	2	1	2	2	2	2	1	1	2	1	1	1	2	2	4	6	3	1	5	1
1	2	1	1	2	2	2	1	1	1	1	1	1	1	1	2	2	1	2	2	1	1	2	1	4	7	6	1	1	1
1	2	1	1	2	2	2	1	1	1	1	1	1	1	2	2	2	1	2	2	1	1	2	1	4	7	6	1	1	1
1	2	1	1	3	1	1	1	1	1	1	1	1	1	1	1	1	1	1	1	1	1	2	2	3	6	6	1	3	2
1	2	1	2	3	2	2	1	1	2	1	1	1	1	1	2	1	2	2	1	2	2	1	2	6	6	4	1	2	4
1	2	1	1	3	1	1	2	1	1	1	1	1	1	1	1	2	2	1	2	2	2	2	2	6	7	4	1	2	1
1	2	1	1	2	1	1	2	2	1	2	1	1	2	2	2	2	1	2	2	1	2	2	2	3	6	6	1	5	3
1	2	1	2	3	2	2	2	2	1	1	1	2	1	2	2	2	2	2	2	2	2	2	1	6	7	6	1	5	2
1	2	2	1	2	1	1	2	2	2	2	2	1	1	1	2	2	2	2	2	2	2	2	2	7	7	6	2	3	3
1	1	2	1	2	1	2	2	2	2	2	2	2	2	2	2	2	2	2	2	2	2	2	2	6	6	6	1	5	5
1	2	1	1	2	1	1	2	2	2	2	2	2	2	2	2	2	2	2	2	2	2	2	1	6	7	6	1	4	4
1	2	1	2	2	2	1	2	2	2	2	2	2	2	2	2	2	2	2	2	2	2	2	2	6	3	4	1	5	4
1	2	1	1	2	1	1	2	2	2	2	2	2	2	1	2	2	1	2	2	1	2	1	2	6	6	4	1	5	4
1	2	1	2	2	2	1	2	2	2	2	2	2	2	2	2	1	1	2	1	1	1	2	1	4	6	7	1	5	4
1	2	1	1	3	1	1	2	2	2	2	2	2	2	2	2	2	2	2	2	2	1	2	1	4	7	6	1	4	4
1	2	2	4	2	2	1	2	1	1	2	2	2	2	2	2	2	2	2	2	2	2	2	1	6	7	6	1	5	5
1	2	2	2	3	2	1	1	1	1	1	1	1	1	1	1	1	2	1	1	2	2	2	2	6	7	4	1	3	5
1	2	2	2	3	2	1	1	1	2	2	1	1	1	1	1	2	1	1	2	1	1	1	1	3	4	4	1	3	3
2	2	2	2	1	2	2	1	2	1	1	1	2	1	1	1	1	1	1	1	1	2	2	1	2	2	4	2	3	2
1	2	2	1	2	1	2	2	2	2	1	1	1	2	2	1	1	1	1	1	1	1	1	1	4	4	4	1	5	4
2	1	1	1	3	2	2	1	1	1	2	1	1	1	1	1	1	1	1	1	1	2	2	1	4	4	4	1	3	3
2	2	2	3	1	2	1	1	1	1	1	1	1	1	1	2	1	1	2	1	1	1	1	1	1	6	7	2	4	2
2	1	2	1	1	1	2	1	1	1	1	1	1	1	1	1	2	2	1	2	2	2	2	1	4	2	4	1	2	2
1	2	1	1	1	2	2	1	1	1	1	1	1	1	1	1	1	2	1	1	2	2	2	2	4	1	4	2	3	3
1	2	1	2	1	2	1	1	1	1	2	1	1	1	1	1	1	1	1	1	1	1	1	1	4	4	4	1	3	2
2	2	2	2	1	1	1	1	2	1	1	1	1	1	1	2	2	2	2	2	2	1	1	1	4	6	4	2	3	3
2	2	2	3	1	2	1	1	1	1	1	1	1	1	1	2	2	2	2	2	2	1	2	1	4	1	1	1	3	3
2	2	2	1	1	2	2	1	1	1	1	1	1	1	1	2	1	1	2	1	1	1	1	1	4	6	4	1	3	1
2	2	1	2	1	2	1	1	1	1	1	1	1	1	1	2	1	2	2	1	2	1	1	1	6	4	4	1	2	2
1	1	2	2	1	1	2	1	1	1	1	1	1	1	1	2	2	2	2	2	2	2	2	2	6	1	6	1	3	2
2	2	2	2	1	1	2	1	1	1	1	1	1	1	1	2	2	2	2	2	2	2	2	1	2	1	6	1	3	1
1	2	2	1	1	2	2	1	1	2	1	1	1	1	1	2	2	2	2	2	2	2	2	1	4	2	2	2	5	3
2	2	2	3	1	2	1	1	1	1	1	1	1	1	1	2	2	2	2	2	2	1	1	1	6	2	2	2	1	2
2	1	1	1	3	1	1	1	1	1	1	1	1	1	1	1	1	1	1	1	1	2	2	1	4	2	3	1	2	3
1	2	2	3	1	2	2	1	1	1	1	1	1	1	1	1	1	1	1	1	1	1	1	1	4	1	7	1	1	1
2	2	1	3	3	1	1	1	1	1	1	1	1	1	1	1	1	1	1	1	1	1	1	1	4	4	6	2	2	2
2	1	1	1	1	1	1	1	1	1	1	1	1	1	1	1	1	1	1	1	1	2	1	1	4	7	4	2	3	3
2	2	2	4	1	2	1	1	1	1	1	1	1	1	1	2	2	2	2	2	2	1	1	1	4	1	7	1	1	1
2	2	1	2	1	2	1	1	1	1	1	1	1	1	1	2	2	2	2	2	2	1	1	1	6	3	6	2	2	1
2	2	2	1	1	1	1	2	2	2	2	2	2	2	2	1	2	2	1	2	2	2	2	1	6	2	4	2	5	4
1	1	1	1	1	1	2	1	1	1	1	2	2	1	1	1	1	1	1	1	1	1	1	1	4	6	4	1	3	2
2	2	2	2	1	1	1	1	1	1	1	1	1	1	1	1	1	1	1	1	1	1	1	1	6	3	4	1	3	3
2	2	1	2	1	1	1	1	1	1	1	1	1	1	1	2	2	2	2	2	2	2	2	1	2	2	2	1	3	3
2	1	1	1	1	1	2	2	1	2	2	2	2	2	2	1	1	2	1	1	2	2	2	1	4	7	6	1	4	1
2	2	2	2	1	2	2	1	1	1	1	1	1	1	1	1	1	1	1	1	1	2	2	1	4	4	6	1	3	3
2	1	1	1	3	1	2	1	1	1	1	1	2	1	1	1	1	1	1	1	1	1	1	1	4	4	4	1	3	1
2	2	2	2	1	1	2	2	2	2	2	2	2	2	2	1	1	1	1	1	1	1	2	1	2	2	2	1	5	3
2	2	1	1	1	1	1	2	1	1	2	1	1	1	1	1	2	2	1	2	2	1	1	1	4	1	3	1	3	3
2	2	1	1	1	1	1	1	1	1	2	1	1	1	1	1	2	2	1	2	2	1	1	1	4	1	3	1	3	3
2	2	2	2	1	2	2	1	1	1	1	1	1	1	1	1	1	2	1	1	2	1	1	1	4	3	4	2	3	2
2	2	1	1	1	1	2	1	2	2	2	1	2	2	2	1	1	2	1	1	2	2	2	2	2	1	4	1	5	1
2	2	1	1	1	1	2	2	2	2	2	2	2	2	1	2	2	2	2	2	2	2	2	2	6	1	7	1	5	1
2	2	1	1	1	1	2	2	1	2	1	1	2	1	1	1	1	1	1	1	1	1	1	1	4	4	4	2	3	3
2	2	1	1	1	1	2	2	2	2	1	2	2	2	2	1	1	1	1	1	1	2	2	2	2	1	2	1	4	1
1	2	1	2	3	2	2	1	1	1	1	1	1	1	1	1	1	1	1	1	1	1	1	1	2	2	7	2	3	2
2	2	1	1	1	1	1	1	2	2	2	2	2	2	2	1	2	2	1	2	2	1	2	1	3	2	7	1	4	1
2	2	1	1	1	2	2	1	1	1	2	1	1	1	1	1	1	2	1	1	2	2	2	2	7	7	4	1	3	1
2	2	1	1	1	1	1	1	1	1	1	1	1	1	1	1	1	1	1	1	1	2	1	1	4	6	4	1	3	3
2	2	1	1	2	2	1	1	1	1	1	1	1	1	1	2	1	1	2	1	1	2	2	1	2	7	3	1	3	2
2	2	1	1	2	1	1	2	2	2	2	2	2	2	2	1	1	1	1	1	1	2	2	2	3	1	1	1	5	4
1	2	2	2	1	1	1	2	1	2	2	2	2	2	2	2	2	2	2	2	2	2	2	2	2	2	6	1	5	3
2	2	1	1	1	1	2	2	2	2	2	2	2	2	2	2	2	2	2	2	2	2	2	1	4	6	6	1	4	3
1	2	1	1	1	1	1	1	1	1	1	1	1	1	1	1	1	1	1	1	1	2	2	1	4	7	6	1	3	3
2	2	2	2	1	1	1	1	1	1	1	1	1	1	1	1	1	1	1	1	1	1	1	1	6	1	4	2	2	1
2	2	2	1	1	2	1	1	1	1	1	1	1	1	1	1	1	1	1	1	1	1	1	1	2	2	2	2	1	1
2	2	1	1	1	1	2	2	2	2	2	2	2	2	2	1	2	2	1	2	2	2	2	1	4	1	2	2	5	5
2	2	1	1	1	1	2	2	1	2	2	1	2	2	2	2	2	2	2	2	2	2	2	1	4	1	4	1	5	5
1	2	1	1	1	1	1	2	2	1	1	1	2	2	2	2	2	2	2	2	2	1	1	1	4	2	4	1	4	2
1	2	1	1	1	1	2	1	1	1	1	1	1	1	1	1	1	1	1	1	1	1	1	1	4	1	4	1	3	2
2	2	2	2	3	2	2	2	2	2	2	2	2	2	2	2	2	2	2	2	2	2	2	1	4	4	4	2	4	2
1	2	2	3	1	2	2	2	1	2	1	1	2	2	2	2	2	2	2	2	2	2	2	2	7	7	2	1	4	2
2	2	1	1	1	2	2	1	1	1	1	1	1	1	1	1	1	1	1	1	1	2	2	2	6	6	2	1	1	2
2	2	1	1	1	2	2	2	2	2	2	2	2	2	2	1	1	1	1	1	1	2	1	1	4	4	4	1	4	3
1	2	2	2	1	2	1	1	1	1	1	1	1	1	1	1	1	1	1	1	1	1	1	1	6	6	7	2	2	1
2	2	1	1	1	2	2	1	1	1	1	1	1	1	1	1	1	1	1	1	1	1	1	1	4	4	4	1	3	3
1	2	1	1	1	1	2	2	2	2	2	2	2	2	2	2	2	2	1	2	2	2	2	2	2	7	6	1	5	3
1	2	1	2	1	2	1	1	2	2	2	2	2	1	1	1	1	1	2	1	2	2	1	1	4	4	4	1	4	3
2	2	1	1	1	2	2	1	1	1	1	1	1	1	1	1	1	1	1	1	1	1	1	1	4	6	4	1	3	1
2	2	1	1	1	2	2	1	1	1	1	1	1	1	1	1	1	1	1	1	1	1	1	1	4	4	4	1	3	3
1	2	2	3	1	2	2	2	2	2	2	2	2	2	2	1	1	2	2	1	2	2	2	1	2	2	2	1	5	3
1	2	2	2	1	1	2	1	2	1	1	1	1	1	1	2	2	2	2	2	2	1	1	2	6	7	7	1	3	1
2	2	2	1	1	2	2	1	2	2	2	2	1	1	1	1	1	1	1	1	1	1	1	1	4	6	2	1	3	4
2	2	2	3	3	2	1	1	1	1	1	1	1	1	1	2	2	2	2	2	2	1	1	1	4	6	4	2	3	3
1	2	2	1	1	1	2	1	1	1	1	1	1	1	1	1	1	1	1	1	1	1	1	1	4	6	6	2	2	1
1	2	1	3	3	2	2	1	1	1	1	1	1	1	1	1	1	1	1	1	1	1	1	1	7	7	7	1	1	1
1	2	1	1	1	1	2	1	1	1	1	1	1	1	1	1	1	1	2	1	2	2	1	1	3	4	4	1	3	1
2	2	2	2	1	2	2	1	1	1	1	1	2	1	1	2	2	2	2	2	2	1	1	1	3	6	7	2	3	1
1	2	1	1	1	1	2	2	2	2	2	2	2	1	2	1	1	1	1	1	1	2	2	2	7	7	7	2	4	2
1	2	1	1	1	2	2	1	2	2	2	2	2	2	2	1	2	2	1	2	2	2	2	1	1	1	4	2	5	2
2	2	1	1	1	2	2	1	2	2	2	2	2	2	1	1	1	2	1	1	2	2	2	1	4	7	4	1	5	3
2	2	1	1	1	1	2	2	1	1	1	2	2	1	2	1	1	2	1	1	2	2	2	2	4	2	2	2	4	2
1	2	1	1	1	2	2	2	1	2	2	2	2	1	2	2	2	2	2	2	2	2	2	1	3	1	2	1	5	2
1	2	1	1	1	1	2	2	2	2	2	2	2	2	2	2	2	2	2	2	2	2	2	2	7	4	2	1	5	5
1	2	2	1	1	1	2	1	1	1	1	1	1	1	1	1	1	1	1	1	1	2	2	1	4	3	6	1	3	2
1	2	2	2	1	1	2	2	2	1	2	2	2	2	2	2	1	2	2	1	2	2	2	2	2	2	2	2	4	4
2	2	2	2	1	1	2	1	1	1	1	1	1	1	1	1	1	1	1	1	1	1	1	1	4	3	6	1	1	1
1	2	2	1	1	2	2	2	2	1	2	2	2	1	2	2	2	2	2	2	2	2	2	1	2	1	1	1	5	2
1	2	1	1	1	1	2	1	1	1	1	1	1	1	1	2	2	1	2	2	1	2	2	2	7	7	7	2	1	1
1	2	1	2	3	2	2	2	2	2	2	2	2	2	2	2	2	2	2	2	2	1	1	1	1	7	7	1	5	5
2	2	1	2	1	2	1	1	1	1	1	1	1	1	1	1	1	1	1	1	1	1	1	1	4	4	4	1	3	3
1	2	1	1	1	2	2	1	1	1	1	1	1	1	1	1	1	2	1	1	2	1	1	1	4	4	2	1	3	3
1	2	1	2	1	2	1	2	2	2	2	2	2	2	2	1	1	2	1	1	2	2	2	1	4	1	7	2	4	1
1	2	2	3	1	2	1	1	1	1	1	1	1	1	1	1	1	1	1	1	1	2	2	1	4	1	7	1	3	1
2	2	1	1	1	1	1	2	2	2	2	2	2	2	2	2	2	2	2	2	2	2	2	2	4	2	4	1	4	4
1	2	2	3	1	2	1	2	2	2	2	2	2	2	2	2	2	2	2	2	2	2	2	1	7	1	7	2	4	1
2	2	1	1	1	2	1	1	1	1	1	1	1	1	1	1	1	1	1	1	1	2	2	1	6	7	4	1	2	2
2	1	1	4	1	1	1	1	2	2	2	2	2	2	2	1	1	1	1	1	1	1	1	1	4	4	4	2	5	2
1	2	1	1	1	1	2	2	2	2	2	2	2	2	2	1	2	2	1	2	2	2	2	2	6	6	6	1	4	3
2	2	1	1	1	2	2	1	1	1	1	1	1	1	1	2	2	2	2	2	2	1	1	1	6	2	6	1	3	1
2	2	1	1	1	1	2	1	1	1	1	1	1	1	1	1	1	1	1	1	1	1	1	1	4	6	4	2	3	1
1	2	1	2	1	2	2	1	1	1	1	1	1	1	1	1	1	1	1	1	1	1	1	1	4	6	6	1	1	1
1	2	1	1	3	2	2	2	2	1	1	1	2	2	2	2	2	2	2	2	2	2	2	1	3	2	4	1	5	3
2	2	1	1	3	2	2	1	1	1	1	1	1	1	1	1	1	1	1	1	1	1	1	1	7	7	4	1	2	1
1	2	1	2	1	1	2	1	1	1	1	1	1	1	1	1	1	1	1	1	1	2	2	1	4	6	2	2	3	1
1	2	2	3	1	2	2	1	1	1	1	1	1	1	1	1	1	1	1	1	1	1	1	1	2	2	4	2	3	3
1	2	2	3	1	2	1	2	2	2	2	1	2	2	2	2	2	2	2	2	2	2	2	2	4	4	3	2	4	3
2	2	1	1	3	1	2	1	1	1	1	1	1	1	2	1	1	1	2	1	2	2	1	1	6	2	3	1	3	3
2	2	2	2	1	1	2	1	1	1	1	1	1	1	1	2	2	1	2	2	2	2	1	1	4	3	3	2	3	1
1	2	1	1	3	1	2	2	1	2	1	1	2	2	2	2	2	2	2	2	2	2	2	1	4	6	3	1	4	1
2	2	1	1	3	1	2	2	2	2	1	1	2	2	2	1	1	1	1	1	1	2	2	2	4	3	4	2	5	2
2	2	1	3	1	2	2	2	2	2	2	2	2	2	2	1	1	2	1	1	2	2	2	2	4	1	1	1	5	1
2	2	1	1	1	1	2	2	2	2	2	2	2	2	2	1	1	1	1	1	1	2	2	1	6	2	2	2	5	1
2	2	2	3	1	1	1	1	1	1	1	1	1	1	1	1	1	1	1	1	1	1	1	1	3	7	7	1	1	1
1	2	1	1	3	2	2	1	1	2	1	1	1	1	1	1	1	1	1	1	1	1	1	1	4	2	6	1	3	1
2	2	1	1	1	2	2	2	2	2	2	2	2	2	2	1	2	2	1	2	2	2	2	1	2	2	6	2	4	1
2	2	1	1	3	2	2	1	1	1	1	1	2	2	2	2	1	2	2	1	2	2	2	1	2	2	6	1	4	3
2	2	1	1	1	1	2	2	2	2	2	2	2	2	2	2	2	2	2	2	2	2	2	2	7	7	7	1	5	1
2	2	1	1	3	2	1	2	2	2	2	2	2	1	2	2	2	2	2	2	2	2	2	2	6	6	6	1	4	5
2	2	1	3	1	2	2	2	2	2	2	2	1	2	2	1	2	1	1	2	1	2	2	1	4	2	2	1	5	4
1	2	2	3	1	1	2	1	1	1	1	1	1	1	1	1	1	1	1	1	1	1	1	1	7	2	7	1	3	1
2	2	1	1	3	1	1	2	1	1	2	2	2	2	2	1	2	1	1	2	1	2	2	1	6	7	3	2	4	2
2	2	1	1	1	1	2	1	1	1	1	1	2	1	1	2	1	2	2	1	2	2	2	1	6	2	3	2	3	3
2	2	1	2	1	1	1	1	1	1	1	1	1	1	1	1	1	1	1	1	1	1	1	1	4	4	4	1	3	3
2	2	1	1	3	2	1	1	1	1	1	1	1	1	1	1	1	1	1	1	1	2	1	1	4	6	4	1	3	4
1	2	1	1	3	2	1	2	2	1	1	1	2	2	2	1	1	1	1	1	1	2	1	1	3	4	4	1	4	3
2	2	1	1	3	2	1	2	2	1	2	1	2	1	1	1	1	1	1	1	1	2	2	1	3	6	6	1	4	3
1	2	1	1	3	2	2	1	2	2	2	2	2	2	2	2	2	2	2	2	2	2	2	2	7	1	1	2	5	3
2	2	1	1	3	2	2	1	1	1	1	1	1	1	1	1	1	1	1	1	1	2	2	1	3	2	4	1	3	3
1	2	1	1	1	2	2	1	1	1	1	1	1	1	1	1	1	1	1	1	1	1	1	1	7	1	7	1	1	1
1	2	1	3	1	2	1	1	2	2	2	2	2	2	2	2	2	2	1	2	1	2	2	1	4	2	2	1	5	5
2	2	1	2	1	2	2	1	1	1	1	1	1	1	1	1	1	1	1	1	2	2	2	2	4	7	6	2	3	3
2	2	1	1	1	1	2	2	2	2	2	2	2	1	2	1	1	1	1	1	1	2	2	2	2	2	2	1	5	1
2	2	1	2	1	1	1	1	1	1	1	1	1	1	1	2	2	1	1	2	1	2	2	2	4	1	4	1	3	1
2	2	1	2	1	2	1	2	2	2	2	2	2	2	2	1	1	1	1	1	1	2	2	1	2	1	4	1	4	3
1	2	2	2	1	1	1	1	1	1	1	1	1	1	1	1	1	1	1	1	1	1	1	1	2	2	4	1	2	2
1	2	2	2	3	2	1	2	2	2	1	2	2	2	2	2	1	2	1	1	1	2	1	1	6	2	6	1	4	2
2	2	1	1	3	1	2	1	2	2	2	2	2	2	2	1	2	2	1	2	1	2	2	1	4	2	4	1	4	3
2	2	2	1	1	2	2	1	2	1	1	2	1	1	1	1	2	1	1	2	1	1	1	1	3	2	2	1	3	2
2	2	2	2	1	1	1	2	2	2	2	2	2	1	2	1	1	1	1	1	1	2	2	1	2	2	3	1	4	3
1	2	2	3	1	2	2	1	2	2	2	1	2	1	1	1	1	2	1	1	2	1	1	1	4	2	4	1	3	3
2	2	1	1	3	1	1	1	1	1	1	1	1	1	2	1	1	1	2	1	2	2	2	1	4	4	4	1	3	1
2	2	2	2	1	2	1	2	2	2	2	2	2	2	2	2	2	2	1	2	1	2	2	1	2	6	6	2	5	4
2	2	2	2	1	1	1	1	1	1	1	1	1	1	1	1	1	2	1	1	2	1	1	1	6	4	6	2	3	2
1	2	2	2	1	1	1	2	2	1	2	2	2	2	2	2	2	2	2	2	2	2	2	1	6	1	3	2	5	3
2	2	1	1	1	1	1	2	2	2	2	2	2	1	2	1	1	1	1	1	1	2	1	1	4	2	3	1	3	3
1	2	2	3	1	2	1	2	2	2	2	2	2	1	2	2	2	2	2	2	2	1	1	1	2	4	3	1	4	2
1	2	2	3	3	2	1	2	2	2	2	2	2	1	2	2	2	2	1	2	1	2	2	1	4	2	3	1	4	4
2	2	1	1	3	1	2	2	2	1	2	2	2	2	2	1	1	1	2	1	2	2	1	1	3	1	3	1	4	1
1	2	2	2	1	2	2	2	1	1	1	2	2	1	2	1	1	2	2	1	2	2	2	1	6	4	2	1	3	2
2	2	2	2	1	2	2	2	2	2	1	2	2	2	2	1	1	1	2	1	2	2	2	1	2	2	2	2	4	3
1	2	2	2	1	2	2	1	1	1	1	1	1	1	1	2	2	2	2	2	2	1	1	1	1	7	7	2	1	1
2	2	2	2	1	2	1	2	1	2	1	2	2	2	2	2	2	2	2	2	2	2	2	1	2	2	2	1	5	2
2	2	2	1	1	1	1	1	1	1	1	1	2	2	1	1	1	2	2	1	2	2	2	1	4	6	6	1	4	2
2	2	1	1	3	1	2	2	2	1	1	2	2	2	2	1	1	1	2	1	1	2	2	1	6	1	2	1	4	3
2	2	1	1	3	1	2	2	2	2	2	1	2	1	2	1	1	1	2	1	1	2	2	1	4	4	4	1	3	3
2	2	1	1	3	2	2	2	2	2	1	1	2	2	1	1	1	1	1	1	1	1	1	1	4	3	4	1	5	3
2	2	1	1	3	2	1	1	1	1	1	1	2	1	1	1	1	1	1	1	1	2	1	1	4	4	4	1	3	3
1	2	1	2	1	1	2	2	2	2	2	2	2	2	2	2	1	2	2	1	2	2	2	1	2	1	1	1	5	5
2	2	2	2	3	2	1	1	1	1	1	2	2	1	1	1	1	1	1	1	1	2	2	1	4	7	6	2	3	3
2	2	2	2	3	1	1	2	1	2	2	2	2	1	1	1	1	1	2	1	1	1	1	1	4	2	4	2	3	3
1	2	1	3	1	2	1	1	2	1	1	1	1	1	1	2	2	2	2	2	2	2	2	2	4	2	6	2	3	3
2	2	1	1	1	2	2	1	1	1	1	2	1	1	1	1	2	1	1	2	1	2	2	2	4	2	4	1	3	3
2	2	1	1	3	1	2	2	1	1	1	1	1	1	1	1	1	1	1	1	1	1	1	1	4	4	4	1	3	3
2	2	2	1	1	2	2	2	2	2	2	2	2	2	2	2	2	2	2	2	2	2	2	2	6	6	6	1	5	3
1	2	1	2	1	2	2	2	1	1	1	1	1	1	1	1	1	2	2	2	2	2	2	2	4	2	4	2	2	3
1	2	1	2	1	2	1	2	2	2	2	2	2	2	2	2	1	2	2	2	2	2	2	1	4	2	2	1	4	3
1	2	1	3	3	2	1	2	1	2	2	2	2	2	2	1	2	2	2	2	2	2	2	1	4	1	4	1	5	5
2	2	2	1	3	2	1	1	1	1	1	1	1	1	1	1	1	1	1	1	1	1	1	1	4	6	4	1	3	1
2	2	1	1	3	1	1	1	1	1	1	1	1	1	1	1	1	1	1	1	1	2	2	2	6	4	4	1	1	1
2	2	1	1	1	2	2	1	1	2	2	2	2	2	1	2	2	2	1	1	2	2	1	1	4	7	2	1	4	2
1	2	1	1	1	1	1	2	2	2	2	1	2	2	2	1	1	1	2	2	1	2	2	1	4	2	4	1	4	3
2	2	2	2	1	1	1	2	2	2	2	2	2	2	2	1	1	2	2	2	2	2	2	1	4	3	4	1	4	4
1	2	1	1	1	2	2	2	1	1	1	1	1	1	1	1	1	1	1	1	1	2	2	2	6	6	6	1	2	2
2	2	1	1	1	2	2	2	2	2	2	2	2	1	2	2	2	2	2	2	2	2	2	1	3	2	4	1	5	3
1	2	1	3	1	2	1	2	2	2	2	2	1	1	2	2	2	2	2	2	2	2	2	2	6	6	7	2	4	3
1	2	1	2	2	2	1	2	2	1	1	2	2	1	2	2	2	2	2	2	2	2	2	2	7	6	4	2	3	4
2	2	1	1	2	1	1	2	1	1	1	2	2	1	2	1	2	2	2	2	2	2	2	2	4	4	6	1	3	3
1	2	1	2	2	2	1	2	2	2	2	2	2	2	2	2	1	2	2	2	2	2	2	2	7	6	6	1	4	5
1	2	1	1	2	1	1	2	2	2	2	2	2	2	2	2	2	2	2	2	2	1	1	2	6	7	7	1	5	5
2	2	1	1	2	1	1	1	1	2	2	1	1	2	2	1	1	1	2	2	1	1	2	2	4	6	1	1	5	1
1	2	2	4	3	2	2	2	2	1	2	1	2	1	2	2	2	1	2	2	1	1	2	1	7	7	6	1	2	5
1	2	1	2	2	1	1	2	2	2	1	2	1	1	2	2	2	2	2	2	2	2	2	1	6	4	4	1	3	4
1	2	1	1	2	1	1	2	2	1	2	1	2	2	2	1	1	1	1	1	1	1	2	2	4	4	6	1	4	4
1	2	1	2	3	2	1	2	2	2	2	2	2	2	2	2	2	2	1	1	2	2	2	2	6	7	7	1	4	4
1	2	1	1	2	2	1	2	1	2	2	2	2	2	2	1	1	2	1	1	2	2	1	1	6	6	6	1	4	1
1	2	2	1	2	1	2	1	2	2	1	2	2	2	1	2	2	1	1	1	1	1	1	2	4	4	3	1	4	4
1	2	2	2	1	2	1	2	2	2	2	2	2	2	1	1	1	2	2	2	2	2	1	1	7	6	4	1	4	5
1	2	2	2	2	1	1	2	1	1	2	2	2	2	2	2	2	2	2	2	2	1	2	1	6	7	3	1	4	4
1	2	2	1	3	1	1	2	2	2	2	2	1	1	1	2	1	1	2	1	1	2	2	1	6	6	7	2	4	4
1	2	2	2	3	2	1	2	1	2	1	1	2	1	2	1	2	2	2	2	2	2	2	2	6	6	6	1	2	2
1	2	2	2	3	2	1	2	1	2	1	1	2	1	2	1	2	2	2	2	2	2	2	2	6	6	6	1	2	2
2	2	2	4	2	2	2	2	2	1	2	2	2	2	2	2	2	2	2	2	2	2	2	1	3	1	1	1	5	5
1	2	1	2	3	2	1	2	2	2	2	2	2	2	2	2	1	2	2	1	2	2	2	2	6	6	6	2	4	3
1	2	1	1	2	2	1	2	2	2	2	2	2	2	2	2	1	2	2	1	2	2	2	2	3	6	6	2	5	4
1	2	1	1	3	2	1	2	2	2	2	2	2	2	2	2	2	2	2	2	1	1	2	2	7	6	4	2	4	4
1	2	1	1	2	1	1	2	2	2	2	2	2	2	2	2	1	2	2	2	1	2	2	2	7	6	6	2	4	3
1	2	1	1	2	1	1	2	2	2	2	2	2	2	2	2	2	2	2	2	2	2	2	2	7	7	6	2	5	1
1	2	1	2	1	2	1	2	2	2	2	2	2	2	2	2	1	1	2	1	1	1	2	2	6	6	4	1	5	5
1	2	1	1	1	2	1	2	2	2	2	2	2	2	2	2	2	2	2	2	2	2	2	2	6	7	7	2	5	5
1	2	1	1	1	2	1	2	2	2	2	2	2	2	2	2	2	2	2	2	2	2	2	2	6	7	7	2	5	5
1	2	1	1	2	1	1	2	1	2	1	1	2	1	2	1	2	2	1	2	2	2	2	2	6	7	6	2	3	1
2	2	1	1	1	2	1	2	2	2	2	2	2	2	2	1	1	2	1	1	2	2	2	2	3	1	3	1	4	3
2	2	1	1	1	1	2	2	2	2	2	2	2	2	2	2	1	2	2	1	2	1	1	1	4	4	2	2	5	3
2	2	1	1	1	2	1	2	2	2	2	2	2	2	2	1	1	1	1	1	1	2	2	1	4	1	2	2	5	1
2	2	1	1	1	2	2	2	1	2	1	1	2	1	1	1	2	2	1	2	2	2	2	1	4	4	4	1	3	3
1	2	1	1	1	2	2	2	2	2	2	2	2	1	2	2	2	2	2	2	2	2	2	1	4	4	4	2	5	5
2	2	1	1	1	2	1	2	2	1	2	2	2	1	2	1	2	1	1	2	1	2	2	1	4	6	2	1	4	3
2	2	1	1	1	1	2	2	2	2	2	2	2	1	1	1	1	1	1	1	1	2	2	1	4	2	4	1	5	3
2	2	1	1	1	1	2	2	2	2	2	1	2	1	1	1	1	1	1	1	1	2	2	2	4	1	4	1	5	3
1	2	1	1	1	1	2	2	1	1	1	2	2	1	2	1	1	1	1	1	1	2	2	1	4	2	2	2	5	5
2	2	1	1	1	2	1	2	2	2	2	2	2	1	2	2	2	1	2	2	1	2	2	1	4	4	4	1	5	5
2	2	1	1	1	2	1	2	2	1	1	1	2	1	2	2	2	1	2	2	1	2	2	1	4	6	4	1	4	4
2	2	1	1	1	1	2	2	2	2	2	2	2	1	2	1	1	1	1	1	1	2	2	1	2	6	2	1	3	2
2	2	1	1	1	1	1	2	2	2	2	2	2	1	2	2	1	1	2	1	1	2	1	1	4	2	7	1	3	3
2	2	1	1	1	1	2	2	1	1	2	2	1	1	1	1	1	1	1	1	1	1	1	1	4	6	4	2	5	3
1	2	1	2	1	2	2	2	2	2	2	2	2	1	2	2	2	2	2	2	2	2	2	1	4	4	6	1	4	2
2	2	1	1	1	2	2	2	2	2	2	1	2	2	2	1	1	2	1	1	2	1	1	1	6	1	3	1	5	3
2	2	1	1	1	2	1	1	1	2	2	2	2	2	2	2	2	1	1	2	2	2	2	1	4	6	4	2	4	2
2	2	1	1	2	2	2	1	1	1	1	1	1	1	2	1	2	2	1	2	1	2	2	1	3	7	7	1	3	3
2	2	1	1	1	2	1	1	1	1	1	1	1	1	1	1	1	1	1	1	1	1	1	1	4	6	3	1	3	3
2	2	1	1	1	1	2	1	1	1	1	1	1	1	1	1	2	1	1	2	1	1	1	1	3	2	4	1	3	3
2	2	1	1	1	2	2	1	1	1	1	1	1	1	1	1	1	1	1	1	1	1	1	1	4	2	6	1	2	1
2	2	1	1	1	1	1	1	1	1	1	1	1	1	1	1	1	1	1	1	1	1	1	1	4	2	3	2	3	3
2	2	1	1	1	1	1	1	1	1	1	1	1	1	1	1	1	1	1	1	1	1	1	1	4	4	4	1	3	3
1	2	1	1	1	2	1	2	1	1	1	1	2	1	1	1	1	1	1	1	1	1	1	1	4	6	4	1	3	3
2	2	1	1	1	1	1	2	2	2	2	2	2	2	2	1	1	1	1	1	1	2	2	1	7	4	2	2	4	3
2	2	1	1	1	2	1	1	1	1	1	1	1	1	1	1	1	1	1	1	1	1	1	1	4	2	4	1	3	3
2	2	1	1	1	2	2	1	1	1	1	1	1	1	1	1	1	1	1	1	1	2	1	1	4	4	3	1	3	3
2	2	1	1	1	2	2	2	2	2	2	2	2	2	2	1	2	1	1	2	1	2	2	1	4	7	4	1	4	3
2	2	1	1	1	1	2	2	2	2	2	2	2	1	2	1	1	1	1	1	1	2	2	2	4	4	4	1	4	3
2	2	1	1	1	1	2	1	2	1	1	1	1	1	1	1	1	1	1	1	1	1	1	1	4	2	4	1	3	3
2	2	1	1	1	2	2	1	1	1	1	1	1	1	1	2	2	1	2	2	1	2	2	1	4	1	4	1	3	1
1	2	1	1	1	2	1	1	1	1	1	1	1	1	1	1	1	1	1	1	1	1	1	1	4	4	4	2	3	3
2	2	1	1	1	1	1	1	1	1	1	1	1	1	1	1	1	1	1	1	1	1	1	1	4	2	4	1	3	2
2	2	1	1	1	2	2	2	2	2	2	2	1	2	2	1	2	1	1	2	1	2	2	1	4	4	2	1	5	4
2	2	1	1	1	2	1	1	1	1	1	1	1	1	1	1	1	1	1	1	1	2	2	2	4	6	4	1	3	3
2	2	1	1	1	2	1	1	1	1	1	1	1	1	1	2	2	2	2	2	2	1	1	1	4	3	6	1	3	1
1	2	1	1	1	1	2	2	2	2	2	2	2	2	2	1	1	1	1	1	1	2	2	1	4	4	6	1	5	1
2	2	1	1	1	1	2	2	2	2	2	2	2	2	2	1	1	1	1	1	1	2	2	2	7	6	2	1	4	2
2	2	1	1	1	2	1	1	1	1	1	1	1	1	1	2	1	2	2	1	2	2	2	2	6	4	4	1	3	3
2	2	1	1	1	2	1	1	1	1	1	1	1	1	1	1	1	2	1	1	2	1	1	1	4	2	4	1	3	3
2	2	1	1	1	1	2	2	2	2	1	1	2	2	2	1	1	1	1	1	1	2	2	1	4	2	4	1	5	2
1	2	1	1	1	1	2	1	1	1	1	1	1	1	2	1	1	1	1	1	1	2	1	1	6	1	1	1	3	2
2	2	1	1	1	1	1	2	2	2	2	2	2	2	2	1	1	1	1	1	1	2	2	1	3	4	3	1	4	3
2	2	1	1	1	2	1	2	2	1	1	2	2	2	2	1	2	1	1	2	1	2	2	1	4	3	4	1	4	3
1	2	1	1	1	2	2	2	1	1	2	1	2	2	2	1	1	2	1	1	2	2	2	1	4	4	2	1	4	3
2	2	1	1	1	2	1	1	1	1	1	1	1	1	1	1	1	1	1	1	1	2	2	1	4	4	4	1	3	2
1	2	1	2	1	1	1	2	1	2	2	2	2	2	2	1	1	1	1	1	1	2	2	2	4	1	6	1	4	2
2	2	1	1	1	2	2	1	1	1	1	1	1	1	1	2	2	1	2	2	1	2	2	1	4	1	4	1	3	1
1	2	1	1	1	2	2	1	1	1	1	1	1	1	1	1	1	1	1	1	1	2	2	1	4	6	4	1	3	3
1	2	1	2	1	1	1	2	2	2	2	2	2	2	2	2	2	2	1	2	2	2	2	2	7	1	1	2	5	1
2	2	2	2	3	1	2	2	1	2	1	1	1	1	1	1	1	2	1	1	2	1	1	1	4	7	4	1	3	3
2	2	1	1	1	2	1	1	1	1	1	1	1	1	1	2	1	1	2	2	1	1	1	1	3	4	4	2	3	3
1	2	1	1	1	1	2	1	1	1	1	2	1	1	1	2	2	2	2	2	2	2	2	1	4	3	7	2	3	1
1	2	2	3	1	2	1	1	1	1	1	1	1	1	1	2	2	2	2	2	2	2	2	1	6	2	3	2	3	2
1	2	2	1	1	1	1	2	1	2	2	2	2	2	2	2	2	2	2	2	2	2	2	1	2	1	3	2	4	3
2	2	2	2	1	2	1	2	1	1	2	2	2	2	2	2	2	2	2	2	2	2	2	2	3	2	4	1	4	3
2	2	2	2	1	2	1	2	1	1	2	2	2	2	2	2	2	2	2	2	1	2	2	2	3	2	4	1	4	3
1	2	2	4	1	2	1	2	2	2	2	2	2	2	2	1	1	2	1	1	1	2	2	2	2	1	1	1	4	4
2	2	2	2	1	2	1	1	2	1	1	1	2	2	1	2	2	2	2	2	2	2	1	1	7	4	1	1	5	5
2	2	1	1	3	1	2	2	2	2	2	2	2	2	1	1	1	1	1	1	1	2	1	1	4	4	4	1	4	2
1	2	2	2	2	2	1	2	2	2	2	2	2	1	1	1	1	1	1	1	1	1	1	2	6	2	2	1	3	1
2	2	2	2	1	1	2	2	2	2	2	2	2	2	2	2	2	2	2	2	2	2	2	2	6	2	6	1	5	5
2	2	2	4	1	2	1	1	1	2	1	1	1	1	1	1	1	2	1	1	2	1	1	1	6	2	2	2	3	3
2	1	1	1	1	1	2	1	1	1	1	1	1	1	1	1	2	1	1	2	1	1	1	1	2	2	6	1	3	2
1	2	1	1	2	2	1	2	2	2	2	2	2	2	2	1	2	1	1	2	1	2	2	1	7	1	1	2	4	5
1	2	2	2	1	2	1	2	1	2	2	2	2	2	2	2	1	2	2	1	2	2	2	1	4	1	3	1	5	2
2	2	2	2	1	2	2	2	2	2	2	2	2	2	2	2	2	2	2	2	2	2	2	2	6	2	6	1	4	3
2	2	2	1	1	1	2	1	1	1	1	1	1	1	1	1	1	1	1	1	1	1	1	2	4	2	6	1	3	3
1	2	2	1	1	2	2	2	2	2	2	2	2	2	2	2	2	2	2	2	2	2	2	2	6	2	2	1	5	1
2	2	1	1	1	1	1	2	2	2	1	1	2	2	1	1	1	1	1	1	1	1	1	1	4	6	4	2	4	3
1	2	2	2	1	1	1	2	2	2	2	2	2	2	2	1	1	2	1	1	2	2	2	1	2	2	4	1	5	3
2	2	2	1	1	2	1	1	1	1	1	1	1	1	1	1	1	1	1	1	1	1	2	1	7	4	7	2	2	1
2	2	2	3	1	2	1	1	1	1	1	1	1	1	1	1	1	2	1	1	2	1	1	1	4	2	3	1	3	3
2	2	2	1	1	1	2	2	1	1	2	1	1	1	1	2	2	2	2	2	2	2	2	1	3	2	6	1	3	3
2	2	2	2	1	1	1	1	1	2	1	1	1	1	1	1	2	2	1	2	2	1	1	1	3	2	6	2	3	2
1	2	1	1	1	2	2	2	2	2	2	2	2	2	2	2	2	2	2	2	2	2	2	1	7	3	2	1	5	3
2	2	1	1	1	1	2	1	1	1	1	1	1	1	1	2	2	2	2	2	2	2	2	1	2	1	2	1	3	2
2	2	1	1	1	1	1	2	2	2	2	2	2	2	1	2	1	1	2	1	1	2	1	1	4	4	4	2	4	3
1	2	2	2	1	1	1	1	1	1	1	1	1	1	1	1	1	1	1	1	1	1	1	1	6	2	6	2	1	1
2	2	1	1	1	2	1	1	1	1	1	1	1	1	1	1	1	1	1	1	1	2	2	1	2	2	4	1	1	1
2	2	1	1	1	2	2	1	1	1	1	1	1	1	1	2	2	2	2	2	2	2	2	2	6	6	6	1	3	2
2	2	2	1	1	2	2	1	1	2	1	1	1	1	1	1	1	1	1	1	1	1	1	1	4	7	7	2	2	1
2	2	1	1	1	1	2	1	1	1	1	1	1	1	1	2	2	2	2	2	2	1	1	1	4	6	4	1	3	2
1	2	1	4	1	2	1	2	2	2	2	2	2	2	2	2	2	2	2	2	2	2	2	1	6	1	1	2	5	5
2	2	2	2	1	2	2	2	2	2	1	2	1	1	1	2	2	2	2	2	2	1	1	1	6	6	6	2	3	2
1	2	2	2	3	1	2	2	1	2	2	2	1	2	2	2	1	2	2	1	2	2	2	1	4	2	2	1	4	3
2	2	1	1	3	1	1	1	2	1	2	2	2	1	2	2	1	1	2	1	1	1	1	2	4	2	4	2	3	1
2	2	2	3	1	2	1	2	1	2	2	2	2	2	1	1	1	1	1	1	1	1	1	1	4	2	4	1	4	3
2	2	1	1	1	1	2	2	2	2	2	2	2	1	2	2	2	2	2	2	2	2	2	2	6	6	6	1	3	1
1	2	2	1	1	2	2	2	2	2	2	2	2	2	2	2	1	2	2	1	2	2	2	1	2	1	2	1	4	2
2	2	1	3	1	2	1	1	1	1	1	1	2	1	1	1	1	1	1	1	1	2	2	2	4	2	6	1	3	2
1	2	2	1	2	1	1	2	1	1	1	1	1	1	1	1	1	1	1	1	1	2	1	2	6	6	4	1	2	2
1	1	1	1	3	2	2	1	2	1	1	1	1	1	1	1	1	1	1	1	1	2	2	2	4	3	6	1	2	2
1	2	1	3	2	2	2	2	2	2	2	2	2	2	2	2	2	2	2	2	2	1	2	1	7	6	7	1	4	3
2	2	1	1	1	2	1	2	2	2	2	2	2	2	2	1	2	2	1	2	2	1	2	2	7	6	4	1	4	3
1	2	1	2	3	2	1	1	1	2	1	1	1	1	1	1	2	2	1	2	2	1	1	1	7	7	7	1	3	3
1	2	1	2	2	1	1	2	2	2	2	2	2	2	2	1	2	2	1	2	2	2	1	1	6	6	1	1	5	4
2	2	1	1	2	1	1	1	1	1	1	1	1	1	1	1	1	2	1	1	2	1	1	1	6	2	2	1	2	1
1	2	1	4	3	2	2	2	2	2	2	2	2	2	2	2	2	1	2	2	1	2	2	2	7	7	7	1	5	5
1	2	2	2	3	1	1	1	1	1	1	1	1	1	1	1	2	2	1	2	2	2	2	1	4	4	4	1	3	5
2	2	2	2	2	1	1	1	1	1	1	1	1	1	1	1	1	2	1	1	2	1	1	1	2	6	4	1	1	4
2	2	1	1	2	2	1	2	2	2	2	2	2	2	1	1	1	1	1	1	1	2	1	2	6	2	3	1	5	2
2	2	2	1	2	2	1	2	2	2	2	2	2	2	2	1	1	1	1	1	1	1	1	1	3	3	3	1	4	3
1	2	1	2	3	2	1	2	2	2	2	2	2	2	2	1	2	2	1	2	2	1	2	2	4	4	6	1	5	4
1	2	1	3	3	2	2	2	2	2	1	2	2	2	2	1	1	2	1	1	2	2	2	1	6	6	4	1	5	4
1	2	1	1	2	1	1	1	1	1	1	1	1	1	1	2	2	2	2	2	1	2	2	1	7	7	6	2	2	2
1	2	2	2	2	2	1	2	1	2	2	2	2	2	2	2	1	2	2	1	1	2	2	2	4	6	7	1	4	3
1	2	1	1	3	1	1	1	1	1	1	1	1	1	1	2	1	1	2	1	1	2	2	1	2	7	7	2	2	2
1	2	1	2	1	2	1	2	2	2	2	2	2	1	2	2	2	2	2	2	2	2	1	2	6	6	4	1	4	3
1	2	1	3	1	2	1	2	2	1	2	2	1	2	2	2	2	2	2	2	2	2	2	2	6	6	7	2	4	3
1	2	1	2	2	2	1	1	2	2	1	1	1	1	1	2	2	2	2	2	2	2	2	2	7	6	4	2	3	4
2	2	1	1	2	1	1	1	1	1	1	2	2	1	1	1	2	2	1	2	1	2	2	2	4	4	6	1	3	3
1	2	1	2	2	2	1	2	2	2	2	2	2	2	2	2	1	2	2	1	1	2	2	2	7	6	6	1	4	5
1	2	1	1	2	1	1	2	2	2	2	2	2	1	2	2	2	2	2	2	2	1	1	2	6	7	7	1	5	5
2	2	1	1	2	1	1	2	1	2	2	1	1	1	2	1	1	1	1	1	1	1	2	2	4	6	1	1	5	1
1	2	2	4	3	2	2	2	2	2	2	1	2	2	2	2	2	1	2	2	1	1	2	1	7	7	6	1	2	5
1	2	1	2	2	1	1	1	1	1	1	1	1	1	1	2	2	2	2	2	2	2	2	1	6	4	4	1	3	4
1	2	1	1	2	1	1	2	2	1	2	2	2	2	2	1	1	1	1	1	1	1	2	2	4	4	6	1	4	4
1	2	1	2	3	2	1	2	2	2	2	2	2	2	2	2	2	2	2	1	1	2	2	2	6	7	7	1	4	4
1	2	1	1	2	2	1	2	1	2	2	2	2	2	2	1	1	2	1	1	2	2	1	1	6	6	6	1	4	1
1	2	2	1	2	1	2	1	2	2	1	2	2	2	1	2	2	1	1	1	1	1	1	2	4	4	3	1	4	4
1	2	2	2	1	2	1	2	2	2	2	2	2	2	2	1	1	2	1	1	1	2	1	1	7	6	4	1	4	5
1	2	2	2	2	1	1	2	1	1	2	2	2	2	2	2	2	2	2	2	2	1	2	1	6	7	3	1	4	4
1	2	2	1	3	1	1	2	2	2	2	2	2	2	1	2	1	1	1	2	1	2	2	1	6	6	7	2	4	4
1	2	2	2	3	2	1	1	1	1	1	1	1	1	1	1	2	2	1	2	2	2	2	2	6	6	6	1	2	2
1	2	2	2	3	2	1	1	1	1	1	1	1	1	1	1	2	2	1	2	2	2	2	2	6	6	6	1	2	2
2	2	2	4	2	2	2	2	2	1	2	2	2	2	2	2	2	2	1	1	2	2	2	1	3	1	1	1	5	5
1	2	1	2	3	2	1	2	2	2	2	1	2	2	2	2	1	2	2	2	2	2	2	2	6	6	6	2	4	3
1	2	1	1	2	2	1	2	2	2	2	1	2	2	2	2	1	2	1	2	2	2	2	2	3	6	6	2	5	4
1	2	1	1	3	2	1	2	2	2	2	2	2	2	2	2	2	2	1	1	1	1	2	2	7	6	4	2	4	4
1	2	1	1	2	1	1	2	2	2	2	2	2	2	2	2	1	2	1	1	1	2	2	2	7	6	6	2	4	3
1	2	1	1	2	1	1	2	2	2	2	2	2	2	2	2	2	2	1	1	2	2	2	2	7	7	6	2	5	1
1	2	1	2	1	2	1	2	2	2	2	2	2	2	2	2	1	1	1	2	1	1	2	2	6	6	4	1	5	5
1	2	1	1	1	2	1	2	2	2	2	2	2	2	2	2	2	2	1	1	2	2	2	2	6	7	7	2	5	5
1	2	1	1	1	2	1	2	2	2	2	2	2	2	2	2	2	2	2	2	2	2	2	2	6	7	7	2	5	5
1	2	1	1	2	1	1	1	1	1	2	1	2	1	1	1	2	2	2	1	2	2	2	2	6	7	6	2	3	1
1	2	1	1	2	1	1	1	1	1	1	1	1	1	1	2	2	1	2	1	1	1	2	1	7	6	6	1	3	4
1	2	1	1	2	1	1	2	1	1	1	2	2	2	1	1	2	2	2	2	2	2	2	2	6	3	4	1	4	4
1	2	1	1	2	1	1	1	2	1	1	1	1	1	1	2	1	2	2	2	2	1	2	2	4	7	6	1	3	3
1	2	1	1	3	1	1	1	1	1	2	1	1	1	1	1	1	2	2	2	2	1	2	1	3	4	7	1	3	1
1	2	1	1	3	1	1	1	1	2	2	2	1	1	2	2	2	2	1	2	1	1	2	2	7	7	6	1	4	4
1	2	1	1	3	2	1	2	2	2	2	2	2	2	2	2	2	2	2	1	2	2	2	2	7	7	6	1	5	4
1	2	1	1	3	2	1	2	2	2	2	2	2	2	2	2	2	2	2	2	2	2	2	2	7	6	6	2	5	4
1	2	1	1	3	1	1	2	2	2	2	2	2	2	2	2	2	2	1	1	2	2	2	2	6	6	6	1	5	4
1	2	1	1	2	1	1	2	2	2	2	2	2	2	2	2	2	2	2	2	1	2	2	2	7	7	7	2	4	2
1	2	1	1	2	1	1	2	2	2	2	2	2	2	2	2	2	1	2	2	1	2	2	2	7	7	6	2	5	4
1	2	1	1	2	1	1	2	2	2	2	2	2	2	2	2	2	2	1	1	1	2	2	2	7	7	7	1	4	5
1	2	2	2	3	2	1	1	1	1	2	1	2	2	2	1	1	1	2	2	1	2	2	1	4	4	3	1	4	3
1	2	2	3	1	2	1	1	1	1	1	1	1	1	1	2	1	1	1	1	1	1	1	1	4	7	7	2	1	2
1	2	1	4	2	2	1	1	1	1	2	2	1	1	1	1	1	1	2	2	1	1	1	1	1	1	1	1	2	1
1	2	2	2	1	2	1	2	2	2	1	1	2	1	1	2	1	2	1	1	2	1	1	1	4	1	7	2	3	1
1	2	2	2	1	1	2	2	2	2	2	2	1	1	1	1	1	1	2	2	1	1	1	1	4	3	3	1	3	3
2	2	1	1	1	2	1	2	1	2	2	2	2	2	2	2	2	2	2	1	2	2	2	1	3	2	4	2	5	4
2	2	1	1	1	2	1	2	2	2	2	1	2	2	2	1	1	1	1	2	1	2	2	2	3	2	2	1	4	3
2	2	2	2	1	1	1	2	2	2	1	1	2	1	1	1	1	1	1	2	1	1	1	1	4	2	4	1	3	3
2	2	1	2	1	2	1	2	1	2	2	2	2	1	1	2	2	2	2	2	2	2	2	1	2	4	6	1	3	1
2	2	2	2	1	2	2	2	2	2	2	2	2	2	2	2	1	2	2	1	2	2	2	2	7	6	2	1	5	3
2	2	1	2	1	1	2	2	2	2	2	2	2	2	2	2	2	2	2	1	2	2	2	1	4	4	6	2	4	4
1	2	1	1	3	1	2	2	2	2	2	2	2	1	1	1	2	2	2	2	2	1	2	1	4	2	4	1	3	1
1	2	2	2	1	2	1	2	1	2	2	2	2	2	2	1	1	1	2	1	1	2	2	2	4	1	6	1	5	1
1	2	2	2	1	2	1	1	1	1	1	2	2	1	1	1	2	1	2	2	1	1	1	1	4	2	2	1	1	1
2	2	1	1	1	1	2	2	2	2	1	2	2	2	2	1	1	1	2	1	1	2	2	1	6	2	2	1	4	3
1	2	1	1	1	2	1	2	1	1	1	1	1	1	1	1	1	2	2	2	2	2	2	1	4	3	3	1	3	2
1	2	1	1	1	2	2	2	2	2	2	2	2	2	2	1	1	1	2	2	1	2	2	1	4	2	2	1	4	2
2	2	1	1	1	1	2	2	2	2	2	2	2	1	1	1	1	1	1	2	1	1	1	1	2	4	4	2	3	3
2	2	1	1	1	1	1	1	1	1	1	1	2	1	1	1	1	1	2	2	1	1	1	1	4	4	4	1	3	2
2	2	1	1	1	2	2	2	2	2	1	2	2	2	2	2	2	1	1	2	1	2	2	1	4	1	7	1	5	3
2	2	2	2	1	2	2	2	1	2	1	2	2	2	1	1	1	1	2	1	1	2	2	2	4	2	4	1	4	1
1	2	2	2	3	1	1	1	1	1	2	1	1	1	1	1	1	1	1	1	1	1	1	1	4	4	7	2	1	1
2	2	1	1	1	2	2	2	2	2	2	2	2	2	2	2	2	2	2	2	2	2	2	1	2	2	2	2	4	3
1	2	2	4	1	2	1	2	2	2	1	1	1	2	2	1	1	2	1	1	2	2	2	1	2	1	7	2	5	1
1	2	2	1	1	1	2	1	1	1	1	1	1	1	1	1	1	1	1	1	1	1	1	1	4	3	4	1	1	1
2	2	1	1	1	1	1	2	2	2	2	2	2	2	2	1	2	2	1	2	2	2	2	2	4	2	6	1	5	2
2	2	1	1	1	1	1	1	1	1	2	1	1	1	1	2	1	1	2	1	1	2	2	1	3	4	1	1	3	3
2	2	1	1	1	2	2	1	1	1	1	1	2	1	2	2	2	2	2	2	2	2	2	2	6	2	2	1	3	3
2	2	2	2	1	2	2	2	1	1	2	2	1	1	1	2	2	2	2	2	2	2	2	2	4	3	4	2	3	3
1	2	2	1	3	2	2	2	1	1	1	1	2	1	1	1	1	1	1	1	1	1	1	1	4	3	3	2	2	1
2	2	2	3	1	2	1	2	1	1	1	1	1	1	1	1	1	1	1	1	1	1	1	1	6	2	6	1	2	2
2	2	2	3	1	1	2	1	1	1	2	2	1	1	1	1	1	1	1	1	1	1	1	1	4	4	4	1	3	1
2	2	2	1	1	1	2	2	2	2	2	2	2	2	2	2	2	2	2	2	2	2	2	2	4	4	2	1	5	4
2	2	2	2	3	2	2	2	2	2	2	2	2	2	2	1	1	2	1	1	2	2	2	2	4	2	4	1	4	3
2	2	2	3	1	2	2	2	1	1	2	2	2	1	1	1	1	2	1	1	2	1	2	1	4	2	2	2	3	1
1	2	2	1	1	1	2	2	2	2	2	2	2	2	2	1	1	1	1	1	1	2	2	1	2	2	2	1	4	1
1	2	2	2	1	2	1	2	2	2	1	1	2	2	2	2	2	2	2	2	1	2	2	2	2	1	1	2	4	1
2	2	1	1	1	2	2	1	1	1	2	2	2	1	1	1	1	1	1	1	1	1	1	1	6	3	7	2	3	1
1	2	2	2	1	2	2	1	1	1	1	1	1	1	1	2	2	1	2	2	1	2	2	1	2	1	3	2	3	2
2	2	1	1	1	1	1	2	1	2	2	2	2	2	2	1	1	2	1	1	2	2	2	1	4	1	6	1	5	5
1	2	1	1	3	2	1	1	1	1	1	1	1	1	1	1	1	1	1	1	1	1	1	1	4	4	7	2	1	1
1	2	1	1	1	1	1	1	2	2	1	1	2	2	2	1	1	2	1	1	2	2	2	1	4	1	4	2	4	1
2	2	2	2	3	1	1	2	2	2	2	2	2	1	2	2	2	2	2	2	2	2	2	2	2	2	2	2	5	5
2	2	1	1	1	2	2	2	2	2	1	2	2	1	2	1	1	2	1	1	2	2	2	1	4	7	4	1	5	3
2	2	1	1	1	2	1	2	2	2	2	2	2	1	2	1	2	2	1	2	1	1	1	1	4	1	4	2	4	3
1	2	2	3	1	1	1	2	2	2	2	2	2	1	2	1	1	2	1	1	1	2	2	1	2	2	6	1	4	4
1	2	1	1	1	2	2	2	1	2	2	2	2	1	2	2	2	2	2	2	1	1	1	1	6	1	6	2	4	3
2	2	2	1	1	1	2	2	2	2	2	2	2	1	2	2	2	2	2	2	1	2	2	2	6	6	6	1	4	3
2	2	2	1	1	2	1	1	1	1	1	1	1	1	1	2	1	2	2	1	1	1	1	1	4	2	6	2	2	1
1	2	1	2	1	2	2	1	1	1	1	1	1	1	1	2	2	2	2	2	1	1	1	1	6	2	4	1	2	2
1	2	2	2	3	2	1	1	1	1	1	1	1	1	1	1	1	1	1	1	1	1	1	1	4	2	4	2	3	3
1	2	2	4	1	2	1	1	1	1	1	1	1	1	1	1	1	2	1	1	2	1	1	1	6	6	6	1	2	1
1	2	1	1	1	2	2	1	1	1	1	1	1	1	1	1	1	2	1	1	1	1	1	1	4	1	4	1	3	3
2	2	2	4	1	2	1	1	2	2	2	2	2	1	2	2	2	2	2	2	1	1	1	1	4	2	2	2	3	3
2	2	2	3	1	1	1	2	2	2	2	2	2	1	2	2	1	2	1	2	2	2	2	1	4	4	6	2	5	1
2	2	1	1	1	2	2	2	1	2	2	2	2	1	2	1	1	1	2	2	1	2	2	2	2	2	6	2	4	1
1	2	1	1	3	1	2	2	2	2	1	1	2	1	2	1	1	2	1	2	2	2	2	2	4	2	6	1	5	3
1	2	2	2	1	1	1	2	2	2	2	2	2	1	2	2	1	2	2	1	2	2	2	1	4	1	2	1	4	4
2	2	1	2	1	2	1	1	1	1	2	2	1	1	1	1	1	1	1	1	1	1	1	1	3	1	2	2	3	2
2	2	1	3	1	2	1	1	1	1	1	1	1	1	1	1	1	1	2	2	1	1	1	1	2	1	4	2	2	1
2	2	1	1	1	1	2	1	1	1	1	1	1	1	1	1	1	1	1	1	1	1	1	1	4	4	4	2	3	3
1	2	1	1	1	1	1	1	1	1	1	1	1	1	1	1	1	1	1	1	1	1	2	1	1	6	6	1	3	5
1	2	2	3	2	2	1	2	2	2	2	2	2	1	2	2	2	2	1	2	1	2	2	1	2	2	2	1	4	4
1	2	2	3	2	2	1	2	2	2	2	2	2	1	2	2	2	2	2	1	2	2	2	1	2	1	2	1	5	3
1	2	1	2	2	1	1	2	2	2	2	1	2	1	2	2	2	2	2	2	2	2	2	1	3	2	1	1	5	3
1	2	2	2	2	2	1	2	2	2	2	2	1	1	2	2	2	2	2	2	2	2	2	1	3	1	2	1	5	3
1	2	2	2	2	1	1	1	1	2	2	2	2	1	2	2	2	2	2	2	2	2	2	1	2	2	2	1	5	3
1	2	2	2	2	1	1	1	1	2	2	2	2	1	2	2	1	1	2	2	2	2	2	1	2	2	2	1	5	3
1	2	2	3	2	2	1	2	2	1	2	2	2	1	2	2	2	2	2	2	2	2	2	2	2	2	2	1	5	3
1	2	1	3	2	2	1	2	2	2	2	2	2	1	2	2	2	2	2	2	2	2	2	2	2	2	2	1	4	4
1	2	1	2	2	1	1	2	2	2	2	2	2	2	2	2	2	2	2	2	2	2	2	1	2	2	2	1	5	3
1	2	2	3	2	2	1	2	2	2	2	2	2	1	2	2	2	2	2	2	2	2	2	1	2	2	2	1	4	3
